# Supplementary material for: Biodiversity data integration—the significance of data resolution and domain
Source: PLoS Biol. 2019 Mar 18;17(3):e3000183. doi: 10.1371/journal.pbio.3000183 (PMC6445469; doi:10.1371/journal.pbio.3000183)
Supplement: S2 Data — (ZIP) [file pbio.3000183.s005.zip]

Archive with 2 entries (2 files):
- S2_data.csv
- S2_references.docx
