# Supplementary material for: Biodiversity data integration—the significance of data resolution and domain
Source: PLoS Biol. 2019 Mar 18;17(3):e3000183. doi: 10.1371/journal.pbio.3000183 (PMC6445469; doi:10.1371/journal.pbio.3000183)
Supplement: S2 Data — (ZIP) [file pbio.3000183.s005.zip › S2_data.csv]

entity_ID	work_ID	latitude	growth_form	seedmass_log10
11029	18	45.732743	tree	1.86889413000569
11029	374	45.732743	tree	1.94832658002558
11029	394	45.732743	tree	2.13898055055819
11029	395	45.732743	tree	1.97616410338506
11029	410	45.732743	herb	-0.843905369360572
11029	418	45.732743	herb	-0.732590229446477
11029	419	45.732743	herb	-1.19382002601611
11029	420	45.732743	herb	-0.580870692258024
11029	574	45.732743	herb	0.561578368300961
11029	662	45.732743	herb	1.64759484891209
11029	778	45.732743	herb	0.142076461073285
11029	791	45.732743	herb	-0.820448208834812
11029	866	45.732743	herb	0.9658364455572
11029	870	45.732743	herb	1.5083433902396
11029	891	45.732743	herb	1.4554757057843
11029	915	45.732743	herb	0.274677305812702
11029	1006	45.732743	shrub	-0.307593765166369
11029	1007	45.732743	herb	0.212409623994072
11029	1185	45.732743	herb	1.15370818242259
11029	1197	45.732743	herb	1.12546716310024
11029	1209	45.732743	herb	-1.27132163314909
11029	1210	45.732743	herb	-1.16012931677779
11029	1255	45.732743	herb	-0.935542010773082
11029	1260	45.732743	herb	-1.21041928783557
11029	1307	45.732743	tree	1.48136808971972
11029	1326	45.732743	herb	-1.30102999566398
11029	1327	45.732743	herb	-0.795427862715097
11029	1338	45.732743	herb	0.163608563431052
11029	1346	45.732743	herb	0.174822715957513
11029	1347	45.732743	herb	0.162116141062368
11029	1398	45.732743	herb	-0.430626090384954
11029	1399	45.732743	herb	-0.147520006363144
11029	1403	45.732743	herb	-0.300451466623601
11029	1404	45.732743	herb	-0.310358220597981
11029	1411	45.732743	herb	-0.281221602310429
11029	1417	45.732743	herb	-0.344541407059926
11029	1452	45.732743	herb	-0.435397250321447
11029	1500	45.732743	herb	0.447407833918527
11029	1514	45.732743	herb	0.16790781000148
11029	1551	45.732743	herb	1.05576046468773
11029	1553	45.732743	herb	0.124938628034666
11029	1566	45.732743	herb	-0.0426321915684726
11029	1570	45.732743	herb	0.15114850901464
11029	1583	45.732743	herb	0.741112187400975
11029	1584	45.732743	herb	0.73814608871206
11029	1585	45.732743	herb	0.976258249257045
11029	1644	45.732743	tree	0.605282984467948
11029	1648	45.732743	tree	0.30828945120884
11029	1650	45.732743	tree	-0.116498800811713
11029	1687	45.732743	herb	-0.611809958400146
11029	1694	45.732743	herb	-0.0721735080241089
11029	1850	45.732743	herb	0.380301710305185
11029	1870	45.732743	herb	-0.094069266508271
11029	1928	45.732743	herb	-0.0060129837825233
11029	1929	45.732743	herb	-0.337336590425962
11029	1935	45.732743	herb	-0.312768101473353
11029	1936	45.732743	herb	-0.382999658879101
11029	1941	45.732743	herb	-0.2722369759695
11029	1951	45.732743	herb	-0.343582186682385
11029	1979	45.732743	herb	0.600972895686748
11029	2003	45.732743	shrub	1.8983850704443
11029	2043	45.732743	shrub	0.834830927700039
11029	2154	45.732743	herb	-0.28759581568122
11029	2193	45.732743	herb	0.702430536445525
11029	2194	45.732743	herb	1.24071560860895
11029	2202	45.732743	herb	0.70372115992702
11029	2252	45.732743	herb	-0.720105019988362
11029	2280	45.732743	herb	0.824776462475546
11029	2289	45.732743	herb	0.475816413031318
11029	2292	45.732743	herb	0.838187704473605
11029	2293	45.732743	herb	0.428400960894469
11029	2297	45.732743	herb	0.236914963627506
11029	2326	45.732743	herb	0.431685344686012
11029	2510	45.732743	herb	-1.28819277095881
11029	2516	45.732743	herb	-0.168023637307648
11029	2539	45.732743	herb	0.751817787736879
11029	2549	45.732743	herb	-0.29002911757207
11029	2553	45.732743	herb	0.306353532862585
11029	2555	45.732743	herb	0.619971106312255
11029	2584	45.732743	herb	0.451150488351309
11029	2675	45.732743	herb	-0.823908740944319
11029	2676	45.732743	herb	-0.962573502059376
11029	2785	45.732743	herb	0.188017337356816
11029	2789	45.732743	herb	-1.50501102631683
11029	2790	45.732743	herb	-0.612017280078535
11029	2793	45.732743	herb	-0.883475271300526
11029	2798	45.732743	herb	-1.01099538430146
11029	2803	45.732743	herb	-0.248624653471798
11029	2939	45.732743	herb	1.08394433991913
11029	2940	45.732743	herb	1.02498383535957
11029	2948	45.732743	shrub	1.08095929442658
11029	2955	45.732743	shrub	2.12905151295267
11029	3081	45.732743	herb	-1.19027198678409
11029	3273	45.732743	herb	1.51104068081366
11029	3347	45.732743	herb	0.170261715394957
11029	3364	45.732743	herb	0.195899652409234
11029	3376	45.732743	herb	0.4379288405641
11029	3388	45.732743	herb	-0.956637721978871
11029	3389	45.732743	shrub	-0.860908392476177
11029	3390	45.732743	herb	-1.50514997831991
11029	3400	45.732743	herb	-0.933441146511218
11029	3447	45.732743	herb	-0.812949078833087
11029	3538	45.732743	herb	1.58733673450726
11029	3539	45.732743	herb	1.96980405729903
11029	3543	45.732743	herb	-1.06148027482351
11029	3634	45.732743	herb	1.48610002722557
11029	3649	45.732743	herb	1.9693926126688
11029	3650	45.732743	herb	-0.130768280269024
11029	3651	45.732743	herb	0.798236176367936
11029	3655	45.732743	herb	-0.0716041477432862
11029	3683	45.732743	herb	0.919810020170196
11029	4039	45.732743	herb	1.27555147488462
11029	4040	45.732743	herb	-0.173709184122921
11029	4080	45.732743	herb	0.331427296520743
11029	4086	45.732743	herb	0.567731962548069
11029	4088	45.732743	herb	0.131939295210425
11029	4097	45.732743	herb	0.69727294443456
11029	4131	45.732743	herb	0.475307913956194
11029	4289	45.732743	herb	0.626340367375042
11029	4305	45.732743	herb	0.277043537501167
11029	4311	45.732743	herb	0.447979311716165
11029	4315	45.732743	herb	0.42422807069598
11029	4322	45.732743	herb	-0.1249387366083
11029	4325	45.732743	herb	-0.0153976479529063
11029	4386	45.732743	herb	1.32207127332652
11029	4581	45.732743	herb	-0.0291187218040855
11029	4664	45.732743	herb	-0.381951903287907
11029	4667	45.732743	herb	-0.227586602263987
11029	4708	45.732743	herb	-0.490125714995281
11029	4736	45.732743	herb	0.0184230828267846
11029	4823	45.732743	herb	-0.455931955649724
11029	4967	45.732743	herb	-0.877337492486737
11029	5021	45.732743	shrub	1.40941797448964
11029	5046	45.732743	herb	-0.288825699633238
11029	5060	45.732743	herb	-0.262171494104215
11029	5080	45.732743	tree	-0.369746488015048
11029	5083	45.732743	tree	-0.619627285050006
11029	5100	45.732743	herb	0.290079152102201
11029	5119	45.732743	herb	0.655153447497209
11029	5157	45.732743	herb	0.424573112679304
11029	5162	45.732743	herb	1.04883008652835
11029	5213	45.732743	herb	-1.75448733218585
11029	5380	45.732743	herb	-0.229147988357856
11029	5501	45.732743	herb	0.406487176241646
11029	5588	45.732743	herb	-0.266160999302851
11029	5754	45.732743	herb	0.455149521179828
11029	5757	45.732743	herb	0.399726577612756
11029	5810	45.732743	herb	0.541860913610675
11029	5815	45.732743	herb	0.33334964803064
11029	5874	45.732743	herb	-0.417936637088291
11029	5907	45.732743	herb	0.56054993308408
11029	5911	45.732743	herb	0.323423995872289
11029	5912	45.732743	herb	0.482891440744995
11029	5920	45.732743	herb	0.597530649275731
11029	5934	45.732743	herb	0.43432933733773
11029	5935	45.732743	herb	0.828047328588756
11029	5936	45.732743	herb	0.493472759596141
11029	6021	45.732743	herb	1.19332638704462
11029	6058	45.732743	shrub	-1.10513034325475
11029	6070	45.732743	herb	0.766431438087848
11029	6261	45.732743	herb	0.158814646724227
11029	6288	45.732743	herb	0.481991742562964
11029	6386	45.732743	shrub	1.14243639742467
11029	6566	45.732743	herb	-0.305394801066431
11029	6579	45.732743	herb	-1.14569395819892
11029	6605	45.732743	herb	-0.897909474488163
11029	6956	45.732743	herb	0.792741785834749
11029	7097	45.732743	herb	-0.693503489528914
11029	7104	45.732743	herb	-1.18486518336319
11029	7116	45.732743	shrub	-1.53263858256949
11029	7179	45.732743	herb	-0.0302029658046561
11029	7410	45.732743	herb	1.43376050275841
11029	7422	45.732743	herb	-0.518736572854437
11029	7480	45.732743	herb	-0.756548534355401
11029	7489	45.732743	herb	-0.498940737782249
11029	7494	45.732743	herb	-1.61708286491247
11029	7496	45.732743	herb	-1.06803388527183
11029	7502	45.732743	herb	-0.847711655616944
11029	7503	45.732743	herb	-1.52287874528034
11029	7506	45.732743	herb	-1.21041928783557
11029	7510	45.732743	herb	-0.939302159646388
11029	7512	45.732743	herb	-0.663540266151471
11029	7660	45.732743	herb	0.598341467271217
11029	7675	45.732743	herb	-0.58838029403677
11029	7677	45.732743	herb	-0.774690718274137
11029	7698	45.732743	herb	0.779596491257825
11029	7699	45.732743	herb	-0.96403689425452
11029	7701	45.732743	herb	-0.630784142589857
11029	7713	45.732743	herb	-0.677780705266081
11029	7750	45.732743	herb	2.0760008878455
11029	7753	45.732743	herb	0.575668825284436
11029	7765	45.732743	herb	-0.0915149811213503
11029	7766	45.732743	herb	-0.0383416513622847
11029	7781	45.732743	herb	-0.158640529545145
11029	7788	45.732743	herb	-0.208309350979882
11029	7789	45.732743	herb	1.81020898747085
11029	7800	45.732743	herb	-0.236572006437063
11029	7813	45.732743	herb	-0.416801226031377
11029	7820	45.732743	herb	-0.470369912684846
11029	7822	45.732743	herb	-0.243237272681102
11029	7825	45.732743	herb	0.0681487409732938
11029	7829	45.732743	herb	-0.200659450546418
11029	7854	45.732743	herb	0.0752731600919393
11029	7856	45.732743	herb	-0.100726812682396
11029	7861	45.732743	herb	1.02827068035926
11029	7864	45.732743	herb	-0.35261702988538
11029	7866	45.732743	herb	0.102947968005374
11029	7868	45.732743	herb	-0.18309616062434
11029	7875	45.732743	herb	0.146386519062811
11029	7878	45.732743	herb	0.243781916093795
11029	7884	45.732743	herb	-0.0856064161607287
11029	7887	45.732743	herb	-0.13386040525535
11029	7892	45.732743	herb	-0.0861861476162833
11029	7895	45.732743	herb	-0.128427064454121
11029	7899	45.732743	herb	0.0390173219974119
11029	7900	45.732743	herb	-0.0286608212676504
11029	7902	45.732743	herb	-0.0245681914907371
11029	7907	45.732743	herb	-0.450996737974212
11029	7926	45.732743	herb	0.255393125707304
11029	7935	45.732743	herb	0.443341231667879
11029	7939	45.732743	herb	0.184975190698261
11029	7940	45.732743	herb	0.166331372414877
11029	7968	45.732743	herb	-0.446723953862901
11029	7971	45.732743	herb	0.464536739991939
11029	7976	45.732743	herb	-0.248239896430549
11029	7982	45.732743	herb	0.211654400553182
11029	7999	45.732743	herb	0.105907396710296
11029	8004	45.732743	herb	0.0515383905153275
11029	8014	45.732743	herb	-0.113885450235969
11029	8018	45.732743	herb	-0.0861861476162833
11029	8029	45.732743	herb	-0.115078763629027
11029	8040	45.732743	herb	-0.0982693082707813
11029	8042	45.732743	herb	0.204119982655925
11029	8044	45.732743	herb	0.0344279050254031
11029	8045	45.732743	herb	0.368007805221175
11029	8046	45.732743	herb	-0.1073489661227
11029	8050	45.732743	herb	-0.163992540874469
11029	8061	45.732743	herb	0.061829307294699
11029	8081	45.732743	herb	0.0724949847994241
11029	8089	45.732743	herb	-0.373659632624958
11029	8094	45.732743	herb	0.359930296112102
11029	8096	45.732743	herb	0.0791209835074503
11029	8127	45.732743	herb	0.352568386179309
11029	8146	45.732743	herb	0.187097500583477
11029	8175	45.732743	herb	-0.316052869248488
11029	8182	45.732743	herb	0.151982395457474
11029	8184	45.732743	herb	-0.170861963336981
11029	8186	45.732743	herb	0.175874057509817
11029	8200	45.732743	herb	0.609220776636167
11029	8200	45.732743	herb	0.609220776636167
11029	8203	45.732743	herb	0.133538908370218
11029	8218	45.732743	herb	0.152220442332136
11029	8294	45.732743	herb	1.02940812996404
11029	8299	45.732743	herb	1.8161919379059
11029	8426	45.732743	tree	3.88043810814596
11029	8495	45.732743	herb	-0.400298649435376
11029	8505	45.732743	herb	-0.665546248849069
11029	8539	45.732743	herb	1.23886120887081
11029	8664	45.732743	tree	2.24339464414334
11029	8733	45.732743	herb	0.201306067714206
11029	8733	45.732743	herb	0.201306067714206
11029	8740	45.732743	herb	0.379486813717274
11029	8741	45.732743	herb	0.30973659910929
11029	8749	45.732743	herb	0.864762448192098
11029	8756	45.732743	herb	0.292994040067438
11029	8764	45.732743	herb	-1.8953422089912
11029	8767	45.732743	herb	-1.78959229350503
11029	8829	45.732743	herb	-2.30102999566398
11029	8832	45.732743	herb	-2.69897000433602
11029	8833	45.732743	herb	-1.30102999566398
11029	8880	45.732743	herb	0.652938982980967
11029	8880	45.732743	herb	0.652938982980967
11029	8885	45.732743	herb	-1.22572640467956
11029	8886	45.732743	herb	-0.76016392935277
11029	8893	45.732743	herb	-0.850196061772978
11029	8895	45.732743	herb	-1.24241419865342
11029	8903	45.732743	herb	-1.31276839893523
11029	8903	45.732743	herb	-1.31276839893523
11029	8906	45.732743	herb	-1.43533393574791
11029	9029	45.732743	herb	-1.16199093753606
11029	9042	45.732743	herb	0.502290527914773
11029	9283	45.732743	herb	-0.13496179662475
11029	9286	45.732743	herb	1.31804715301593
11029	9288	45.732743	herb	0.248953615495708
11029	9302	45.732743	herb	1.29897381822359
11029	9305	45.732743	herb	0.189864510358594
11029	9308	45.732743	herb	-0.215303557457757
11029	9313	45.732743	herb	-0.548597386402507
11029	9319	45.732743	herb	-0.389530769749957
11029	9463	45.732743	herb	-0.241466577762714
11029	9561	45.732743	herb	-1.2518119729938
11029	9596	45.732743	herb	0.564271440308892
11029	9654	45.732743	herb	-0.117404318711042
11029	9658	45.732743	herb	0.370703225284545
11029	9660	45.732743	herb	0.59659709562646
11029	9661	45.732743	herb	0.176277314381669
11029	9669	45.732743	herb	0.961397361479109
11029	9686	45.732743	herb	0.20375791970715
11029	9695	45.732743	herb	0.475380593143361
11029	9697	45.732743	herb	0.436904396976667
11029	9809	45.732743	herb	0.311674409676095
11029	9910	45.732743	herb	0.541267138664084
11029	9976	45.732743	shrub	0.416141031168329
11029	10124	45.732743	herb	-0.25212229418021
11029	10140	45.732743	herb	-0.443228674121518
11029	10140	45.732743	herb	-0.443228674121518
11029	10144	45.732743	herb	-0.564899198187248
11029	10150	45.732743	herb	-0.423978728703404
11029	10453	45.732743	herb	0.0160462864824325
11029	10469	45.732743	herb	0.803570898187554
11029	10560	45.732743	shrub	1.23539316330781
11029	10579	45.732743	herb	-0.364034641109551
11029	10611	45.732743	herb	0.928395852256714
11029	10691	45.732743	herb	0.423652008801744
11029	10734	45.732743	herb	0.11275387378938
11029	10737	45.732743	herb	1.72370690726157
11029	10742	45.732743	herb	1.13230086441827
11029	11116	45.732743	shrub	2.4748058187834
11029	11118	45.732743	shrub	1.87231563715847
11029	11201	45.732743	herb	1.00646604224923
11029	11213	45.732743	herb	0.441930674550171
11029	11359	45.732743	shrub	1.9293167267535
11029	11587	45.732743	herb	0.103461622094705
11029	11590	45.732743	herb	-0.646660904688695
11029	11595	45.732743	herb	-0.271849206756434
11029	11607	45.732743	herb	-0.2224524764699
11029	11611	45.732743	herb	-0.853871964321762
11029	11619	45.732743	herb	-0.469515562888973
11029	11918	45.732743	herb	0.155336037465062
11029	11919	45.732743	herb	0.604388073038561
11029	11920	45.732743	herb	-0.482804102050026
11029	11925	45.732743	herb	0.941511432634403
11029	12261	45.732743	herb	-0.444301105281099
11029	12261	45.732743	herb	-0.444301105281099
11029	12262	45.732743	herb	-0.326979092871104
11029	12383	45.732743	herb	1.19263713556404
11029	12384	45.732743	herb	0.748355043157835
11029	12385	45.732743	herb	0.988261604165305
11029	12536	45.732743	herb	0.662757831681574
11029	12656	45.732743	herb	-0.742321425130815
11029	12756	45.732743	herb	-0.701650800966137
11029	12777	45.732743	herb	1.45607880269975
11029	12822	45.732743	herb	-0.284703795466554
11029	12823	45.732743	herb	0.157389568683746
11029	12887	45.732743	herb	-1.2518119729938
11029	13199	45.732743	shrub	0.912396443641845
11029	13225	45.732743	herb	-0.0368250230207016
11029	13406	45.732743	herb	0.140861431271333
11029	13421	45.732743	shrub	1.82790750010246
11029	13472	45.732743	herb	0.955462897829119
11029	13476	45.732743	herb	0.00127386995875462
11029	13581	45.732743	herb	0.370142847051102
11029	13955	45.732743	herb	0.746767082057198
11029	13959	45.732743	herb	-0.28815763528613
11029	13981	45.732743	herb	0.675179330784284
11029	14097	45.732743	herb	-0.437707135543525
11029	14102	45.732743	herb	0.145817714491828
11029	14102	45.732743	herb	0.145817714491828
11029	14127	45.732743	herb	1.608076530882
11029	14128	45.732743	herb	-0.364516253185088
11029	14293	45.732743	herb	-0.693574972449313
11029	14324	45.732743	herb	-0.201349354554731
11029	14343	45.732743	herb	-0.178879676223176
11029	14414	45.732743	herb	1.25273863754901
11029	14730	45.732743	herb	-0.612610173661271
11029	14733	45.732743	herb	-0.528708288941061
11029	14746	45.732743	herb	0.430702006676374
11029	14857	45.732743	herb	-0.434742656579786
11029	14982	45.732743	shrub	-0.691435586438761
11029	14993	45.732743	herb	-0.823908740944319
11029	14994	45.732743	herb	-0.657577319177794
11029	15006	45.732743	herb	-1.30980391997149
11029	15143	45.732743	herb	-1.76955107862173
11029	15151	45.732743	shrub	-0.162885251484494
11029	15166	45.732743	herb	-0.52071268352383
11029	15627	45.732743	herb	-0.275416955225328
11029	15628	45.732743	herb	-0.745935547085662
11029	15669	45.732743	herb	0.314764660132238
11029	15697	45.732743	herb	1.24199448915678
11029	15747	45.732743	herb	0.483169417373302
11029	16054	45.732743	herb	-0.958607314841775
11029	16116	45.732743	herb	-0.682633208060492
11029	16151	45.732743	herb	-0.110885131001369
11029	16151	45.732743	herb	-0.110885131001369
11029	16171	45.732743	herb	-0.00219514254576531
11029	16177	45.732743	herb	-0.0596495615163693
11029	16190	45.732743	herb	0.124014878887408
11029	16209	45.732743	herb	-0.38053691093132
11029	16209	45.732743	herb	-0.38053691093132
11029	16238	45.732743	herb	0.703291378118661
11029	16240	45.732743	herb	0.579726448846229
11029	16251	45.732743	herb	0.738185770239969
11029	16260	45.732743	herb	0.522194192244202
11029	16312	45.732743	shrub	1.37349282065451
11029	16312	45.732743	shrub	1.37349282065451
11029	16520	45.732743	herb	-0.995678626217357
11029	16523	45.732743	herb	-1.21112488422458
11029	16524	45.732743	herb	-0.261287376101149
11029	16535	45.732743	herb	-1.11539365473174
11029	16536	45.732743	herb	-1.32790214206428
11029	16543	45.732743	herb	-0.657577319177794
11029	16552	45.732743	herb	-0.950975902084951
11029	16568	45.732743	herb	-0.939302159646388
11029	16574	45.732743	herb	0.606427945353992
11029	16575	45.732743	herb	-1.03542611907895
11029	16587	45.732743	herb	-1.04575749056068
11029	16593	45.732743	herb	-1.00995728875057
11029	16596	45.732743	herb	-2
11029	16601	45.732743	herb	-2.39794000867204
11029	16606	45.732743	herb	-2.30102999566398
11029	16687	45.732743	herb	-1.07007043991541
11029	16697	45.732743	herb	-0.825358807339552
11029	16796	45.732743	herb	-0.916975414870614
11029	16798	45.732743	herb	-1.30102999566398
11029	16807	45.732743	herb	-0.751781438809925
11029	16858	45.732743	herb	-0.700057099977233
11029	16936	45.732743	herb	0.111822388020354
11029	16942	45.732743	herb	-0.122053048370812
11029	16943	45.732743	herb	-0.207608310501746
11029	16944	45.732743	herb	-0.0856568428805592
11029	16986	45.732743	herb	0.711469781874328
11029	16987	45.732743	herb	0.194092211083393
11029	16998	45.732743	herb	0.298768173360641
11029	17004	45.732743	herb	-0.983105879962517
11029	17010	45.732743	herb	-0.739928612014925
11029	17032	45.732743	herb	0.198473847498074
11029	17072	45.732743	herb	-0.619788758288394
11029	17117	45.732743	herb	0.576341350205793
11029	17661	45.732743	shrub	1.64530252381448
11029	17690	45.732743	herb	-0.515937307458149
11029	17764	45.732743	herb	-0.818156412055227
11029	17778	45.732743	herb	0.271376871894075
11029	17790	45.732743	herb	0.326540668516562
11029	17796	45.732743	herb	0.54740545966749
11029	17798	45.732743	herb	-0.493044220816832
11029	17799	45.732743	herb	0.509202522331103
11029	17825	45.732743	herb	0.36078268987328
11029	17855	45.732743	herb	1.55307700254831
11029	17866	45.732743	herb	-0.752435866482304
11029	17913	45.732743	herb	-0.205163542185439
11029	17927	45.732743	herb	-0.698970004336019
11029	17950	45.732743	herb	0.880813592280791
11029	18029	45.732743	herb	-0.8843894883257
11029	18283	45.732743	tree	2.32799261435583
11029	18292	45.732743	herb	0.741490389771279
11029	18293	45.732743	herb	0.469232742506612
11029	18350	45.732743	herb	-0.133712660915805
11029	18353	45.732743	herb	0.360235228530156
11029	18353	45.732743	herb	0.360235228530156
11029	18370	45.732743	herb	-0.477121037572476
11029	18375	45.732743	herb	0.142232991794714
11029	18395	45.732743	herb	1.01670046493456
11029	18400	45.732743	herb	0.276571895741634
11029	18402	45.732743	herb	0.740535732333634
11029	18406	45.732743	herb	0.0480531731156091
11029	18407	45.732743	herb	-0.22584814104529
11029	18408	45.732743	herb	0.108903127667313
11029	18418	45.732743	herb	0.433396430797605
11029	18448	45.732743	tree	-0.221848749616356
11029	18618	45.732743	herb	-0.397940008672038
11029	18629	45.732743	herb	-1.12407101507707
11029	18630	45.732743	herb	-1.26360349772336
11029	18633	45.732743	herb	-1.41172829315767
11029	18634	45.732743	herb	-1.52287874528034
11029	18644	45.732743	herb	-0.122053048370812
11029	18645	45.732743	herb	-0.0910046722730503
11029	18773	45.732743	herb	1.16081392347023
11029	18819	45.732743	herb	0.62766818008775
11029	18847	45.732743	tree	1.80793503736786
11029	18852	45.732743	tree	1.65203211038501
11029	18951	45.732743	shrub	0.374748346010104
11029	18956	45.732743	shrub	0.461423486699566
11029	18964	45.732743	herb	0.590395947184013
11029	18975	45.732743	herb	0.495596366516249
11029	18983	45.732743	herb	0.396199347095736
11029	19008	45.732743	herb	0.526855987125875
11029	19123	45.732743	herb	0.133698546115777
11029	19133	45.732743	herb	0.157154439906282
11029	19134	45.732743	herb	0.138933940256924
11029	19136	45.732743	herb	0.621574393003089
11029	19137	45.732743	herb	-0.670941280735776
11029	19138	45.732743	herb	-0.62749733453686
11029	19141	45.732743	herb	-0.279014255846261
11029	19146	45.732743	herb	0.806987350070395
11029	19151	45.732743	herb	-0.184532942254108
11029	19191	45.732743	herb	-0.0848640933779881
11029	19191	45.732743	herb	-0.0848640933779881
11029	19197	45.732743	herb	-0.151502981909633
11029	19205	45.732743	herb	0.77000467939017
11029	19206	45.732743	herb	-0.0425523506854636
11029	19207	45.732743	herb	-0.715945441563932
11029	19213	45.732743	herb	-0.367542707815276
11029	19216	45.732743	herb	-0.0400051616715838
11029	19222	45.732743	herb	0.452961378672709
11029	19228	45.732743	herb	0.976258249257045
11029	19236	45.732743	herb	1.18602986019519
11029	19236	45.732743	herb	1.18602986019519
11029	19525	45.732743	shrub	0.652681384763574
11029	19545	45.732743	herb	-0.961247411007985
11029	19546	45.732743	herb	-0.356547323513813
11029	19552	45.732743	herb	0.137670537236755
11029	19553	45.732743	herb	-1.62387947439055
11029	19561	45.732743	herb	-1.13076828026902
11029	19576	45.732743	herb	-0.72334675016269
11029	19611	45.732743	herb	-0.896196279044043
11029	19639	45.732743	herb	0.578046779048318
11029	19660	45.732743	herb	0.032014034159506
11029	19663	45.732743	herb	0.758457688610466
11029	19665	45.732743	herb	0.588831725594207
11029	19668	45.732743	herb	0.936161740911158
11029	19670	45.732743	herb	0.271648027535344
11029	19671	45.732743	herb	-0.126679398184601
11029	19672	45.732743	herb	0.21991182631408
11029	19675	45.732743	herb	0.164933856406779
11029	19676	45.732743	herb	0.25323030697635
11029	19677	45.732743	herb	0.96836618703101
11029	19683	45.732743	herb	0.742017747140138
11029	19765	45.732743	herb	0.246005904076029
11029	19767	45.732743	herb	0.0304647850433497
11029	19770	45.732743	herb	0.29185704623146
11029	19845	45.732743	herb	-0.168130225719498
11029	19885	45.732743	herb	-0.187086643357144
11029	19951	45.732743	herb	0.0668226877632427
11029	19956	45.732743	herb	0.0526939419249679
11029	20018	45.732743	herb	-1.07058107428571
11029	20019	45.732743	herb	-1.37813161531848
11029	20020	45.732743	herb	-1.72507280690022
11029	20185	45.732743	herb	-2.69897000433602
11029	20475	45.732743	herb	0.344441399241625
11029	20681	45.732743	herb	-2.15490195998574
11029	20778	45.732743	herb	-1.50863830616573
11029	20853	45.732743	herb	-0.0861861476162833
11029	21037	45.732743	shrub	1.60529067718606
11029	21105	45.732743	herb	0.745465168670727
11029	21150	45.732743	shrub	0.00310853054176939
11029	21151	45.732743	shrub	-0.21006691906825
11029	21174	45.732743	herb	0.655778515224821
11029	21298	45.732743	herb	0.363987829748491
11029	21299	45.732743	herb	0.253701381011985
11029	21332	45.732743	herb	0.0472748673841796
11029	21371	45.732743	shrub	1.05489381903668
11029	21374	45.732743	herb	1.02147873225753
11029	21457	45.732743	herb	1.04715800112831
11029	21459	45.732743	herb	0.795667529355963
11029	21494	45.732743	herb	-1.09420411963213
11029	21496	45.732743	herb	-0.21018434356049
11029	21510	45.732743	herb	0.35969322285882
11029	21753	45.732743	herb	0.00603795499731718
11029	21756	45.732743	herb	-0.180127178049454
11029	21788	45.732743	herb	-0.301029995663981
11029	21911	45.732743	herb	-0.401209493236885
11029	21913	45.732743	herb	-0.42712839779952
11029	21952	45.732743	herb	-0.40340290437354
11029	22010	45.732743	herb	-0.497572880015567
11029	22023	45.732743	herb	-0.351639989019068
11029	22033	45.732743	herb	-0.198596289982645
11029	22090	45.732743	herb	-0.338502978630694
11029	22161	45.732743	herb	0.561300171046619
11029	22234	45.732743	herb	-0.471086833197741
11029	22240	45.732743	herb	-0.897337658102851
11029	22301	45.732743	herb	-0.101823516502323
11029	22329	45.732743	herb	0.783009785003972
11029	22340	45.732743	herb	-0.857505727615246
11029	22441	45.732743	herb	0.566260674190903
11029	22822	45.732743	herb	-0.204676235670686
11029	22896	45.732743	herb	-1.05551732784983
11029	22900	45.732743	herb	-0.565537553738587
11029	22908	45.732743	herb	-0.789804587861865
11029	22925	45.732743	herb	-1.33724216831843
11029	22943	45.732743	herb	0.216033877818673
11029	22945	45.732743	herb	-0.07412554676919
11029	23059	45.732743	shrub	-0.0223144923893118
11029	23240	45.732743	herb	1.07576587821573
11029	23247	45.732743	herb	0.746244871720198
11029	23359	45.732743	herb	-0.509690291698842
11029	23360	45.732743	herb	-0.709965388637482
11029	23516	45.732743	herb	1.16531853278622
11029	23523	45.732743	herb	1.92941892571429
11029	23552	45.732743	herb	0.550534086599507
11029	23659	45.732743	herb	-1.16909070045356
11029	23807	45.732743	herb	-0.448245126983433
11029	23816	45.732743	herb	-0.559352989858401
11029	23857	45.732743	herb	-1.31158017799729
11029	23934	45.732743	tree	3.93315880475754
11029	23944	45.732743	herb	-1.83863199776503
11029	23947	45.732743	herb	-1.70996538863748
11029	23952	45.732743	herb	-1.39794000867204
11029	23954	45.732743	herb	-1.71145269996065
11029	23963	45.732743	herb	-0.306009389539223
11029	23971	45.732743	herb	-1.92081875395238
11029	23972	45.732743	herb	-1.6903698325741
11029	23981	45.732743	herb	-0.156100507226395
11029	23988	45.732743	herb	-1.61528825706172
11029	24005	45.732743	herb	-1.14478380526664
11029	24049	45.732743	herb	-1.90308998699194
11029	24052	45.732743	herb	-1.79588001734408
11029	24053	45.732743	herb	-1.87397688209948
11029	24056	45.732743	herb	-0.822463500070138
11029	24056	45.732743	herb	-0.822463500070138
11029	24057	45.732743	herb	-1.39308147405171
11029	24067	45.732743	shrub	1.61115288045858
11029	24262	45.732743	herb	-0.844663962534938
11029	24300	45.732743	herb	0.603025223127586
11029	24394	45.732743	herb	-0.317403708539447
11029	24400	45.732743	herb	1.30319605742049
11029	24406	45.732743	herb	0.361727836017593
11029	24408	45.732743	herb	-0.346787486224656
11029	24534	45.732743	tree	1.45613819655029
11029	24560	45.732743	herb	0.0334237554869497
11029	24570	45.732743	herb	-0.490797477668897
11029	24574	45.732743	herb	-0.211124884224583
11029	24576	45.732743	herb	-0.27923951162925
11029	24582	45.732743	herb	0.0629578340845102
11029	24583	45.732743	herb	-0.0624821079826534
11029	24647	45.732743	herb	-0.237602806209133
11029	24651	45.732743	herb	0.268499966587277
11029	24653	45.732743	herb	0.222716471147583
11029	24655	45.732743	herb	-0.0982584170096829
11029	24711	45.732743	herb	-1.81851370905761
11029	24727	45.732743	herb	0.190331698170291
11029	24729	45.732743	herb	-0.0376306643299789
11029	24733	45.732743	tree	0.806903195602983
11029	24743	45.732743	herb	0.91868548019152
11029	24857	45.732743	herb	-0.175028538876307
11029	24869	45.732743	herb	0.28330122870355
11029	24874	45.732743	herb	1.67380089134729
11029	24876	45.732743	herb	1.11195105709356
11029	24878	45.732743	herb	1.27383431800056
11029	24885	45.732743	herb	1.08112578273687
11029	24889	45.732743	herb	1.2217010643846
11029	24890	45.732743	herb	1.60117499151394
11029	24892	45.732743	herb	1.5070728967565
11029	24894	45.732743	herb	1.20086417213531
11029	25008	45.732743	herb	-0.712198270069774
11029	25023	45.732743	shrub	0.683212194912321
11029	25060	45.732743	herb	0.0445677848090119
11029	25073	45.732743	herb	0.762678563727436
11029	25264	45.732743	herb	0.345863628503764
11029	25266	45.732743	herb	-0.209245952587635
11029	25268	45.732743	herb	-0.29769270348103
11029	25270	45.732743	herb	0.242553850731757
11029	25274	45.732743	herb	-0.122628654130226
11029	25296	45.732743	herb	-0.617082864912469
11029	25557	45.732743	herb	-0.0904618349632949
11029	25608	45.732743	herb	1.08062648692181
11029	25656	45.732743	herb	0.229681842317676
11029	25819	45.732743	shrub	1.41344040912005
11029	25836	45.732743	herb	0.869231719730976
11029	25846	45.732743	herb	0.830524514097258
11029	25868	45.732743	herb	-2.4145392704915
11029	26050	45.732743	herb	-0.555955204081924
11029	26070	45.732743	herb	-0.6345120151091
11029	26077	45.732743	herb	-0.783834097714007
11029	26184	45.732743	herb	0.108903127667313
11029	26195	45.732743	herb	0.110758008879888
11029	26198	45.732743	herb	-0.815308569182401
11029	26216	45.732743	herb	0.18998131938412
11029	26385	45.732743	herb	1.0871245121049
11029	26582	45.732743	shrub	-1.77598518862714
11029	26584	45.732743	herb	0.436216453271054
11029	26585	45.732743	herb	0.294201049223345
11029	26674	45.732743	shrub	0.331832044436249
11029	26681	45.732743	shrub	0.954242509439325
11029	26688	45.732743	shrub	0.526339277389844
11029	26696	45.732743	shrub	0.762453482363547
11029	26704	45.732743	shrub	1.76104532958669
11029	26744	45.732743	herb	0.0781755697497903
11029	26744	45.732743	herb	0.0781755697497903
11029	26769	45.732743	herb	0.630377017892592
11029	26776	45.732743	herb	0.249100477182922
11029	26788	45.732743	herb	0.0364958190682138
11029	26877	45.732743	herb	1.23720431297366
11029	26878	45.732743	herb	1.41497334797082
11029	26918	45.732743	herb	-0.197291480769192
11029	26932	45.732743	herb	0.102605194126567
11029	26939	45.732743	herb	-0.554395796726402
11029	26943	45.732743	herb	0.101785210474013
11029	26945	45.732743	herb	-0.315154638355588
11029	26953	45.732743	herb	0
11029	26962	45.732743	herb	-0.540607512240769
11029	26963	45.732743	herb	-0.525783735923745
11029	26964	45.732743	herb	-0.135234764927525
11029	27048	45.732743	herb	-0.548895978483279
11029	27145	45.732743	herb	-0.444099810036751
11029	27146	45.732743	herb	-0.469480143668225
11029	27159	45.732743	herb	-0.478861916295964
11029	27167	45.732743	herb	-0.354720881456912
11029	27171	45.732743	herb	-1.43969475677904
11029	27172	45.732743	herb	-0.41761217435715
11029	27457	45.732743	herb	1.67055197844651
11029	27614	45.732743	tree	1.40835022139838
11029	27616	45.732743	herb	0.513017725331618
11029	27627	45.732743	herb	0.355195983255086
11029	27636	45.732743	herb	0.629205657102304
11029	27829	45.732743	herb	-0.0284555842075431
11029	27945	45.732743	herb	-1.28567024025477
11029	27946	45.732743	herb	-0.791827473332878
11029	27954	45.732743	shrub	-0.373317875727999
11029	28079	45.732743	herb	0.451594566962785
11029	28085	45.732743	herb	0.220232929758465
11029	28087	45.732743	herb	-0.0060790411987132
11029	28095	45.732743	herb	0.504810553150691
11029	28097	45.732743	herb	0.325829640256547
11029	28215	45.732743	herb	0.724930914192398
11029	28218	45.732743	herb	0.739901816521666
11029	28219	45.732743	herb	0.805228914203426
11029	28267	45.732743	herb	-0.216215487069863
11029	28273	45.732743	herb	0.393926006585837
11029	28275	45.732743	herb	0.455707486834243
11029	28385	45.732743	herb	0.308439976235361
11029	28393	45.732743	herb	0.381711607553346
11029	28421	45.732743	herb	0.731588765186739
11029	28506	45.732743	herb	-0.933363531555798
11029	28507	45.732743	herb	-0.770545985308165
11029	28512	45.732743	herb	-1.18658582321873
11029	28513	45.732743	herb	-1.07796692076145
11029	28516	45.732743	herb	-1.39794000867204
11029	28529	45.732743	herb	0.616188339983336
11029	28535	45.732743	herb	0.76373986224159
11029	28732	45.732743	herb	0.86405103116183
11029	29095	45.732743	herb	0.0557604646877348
11029	29173	45.732743	herb	-0.989982879242477
11029	29185	45.732743	herb	-1.09420411963213
11029	29206	45.732743	herb	-0.860120913598764
11029	29263	45.732743	herb	-0.798602875679548
11029	29274	45.732743	herb	-0.129206068217971
11029	29317	45.732743	herb	-2.69897000433602
11029	29341	45.732743	herb	-2.69897000433602
11029	29356	45.732743	herb	-0.61249153017415
11029	29569	45.732743	herb	0.429752280002408
11029	29572	45.732743	herb	0.721673245455936
11029	29649	45.732743	herb	-0.185363911163439
11029	29653	45.732743	herb	-0.373959190342242
11029	29692	45.732743	herb	-0.630011822659272
11029	29697	45.732743	herb	-0.057661181933592
11029	29705	45.732743	herb	-0.794524963259109
11029	29708	45.732743	herb	-0.22584814104529
11029	29779	45.732743	shrub	-1.27572413039921
11029	29809	45.732743	herb	0.177824971864682
11029	30009	45.732743	herb	0.74544565814794
11029	30016	45.732743	herb	-0.422125393190521
11029	30039	45.732743	herb	-0.571190629093698
11029	30193	45.732743	herb	-2.18708664335714
11029	30213	45.732743	herb	-0.247951552180562
11029	30217	45.732743	herb	-0.397940008672038
11029	30312	45.732743	herb	0.444790527339461
11029	30466	45.732743	herb	0.389343311252078
11029	30687	45.732743	herb	-0.350221011847695
11029	30694	45.732743	herb	-0.208484788058375
11029	30908	45.732743	herb	1.22995256624957
11029	30927	45.732743	shrub	0.509605704611556
11029	30932	45.732743	herb	0.469785209801447
11029	30942	45.732743	herb	1.00268431298973
11029	31109	45.732743	herb	1.4769040531738
11029	31159	45.732743	herb	-3
11029	31210	45.732743	herb	-1.01114388643384
11029	31217	45.732743	herb	1.44495383142699
11029	31267	45.732743	herb	0.833264024065232
11029	31280	45.732743	herb	-2.52287874528034
11029	31286	45.732743	herb	-2.09691001300806
11029	31287	45.732743	herb	-2
11029	31313	45.732743	herb	-2.02227639471115
11029	31498	45.732743	herb	-0.0172766123314546
11029	31507	45.732743	herb	-0.698970004336019
11029	31543	45.732743	herb	-0.686132779630847
11029	31593	45.732743	herb	-0.227751660028146
11029	31599	45.732743	herb	0.323200518191473
11029	31601	45.732743	herb	0.238171603630147
11029	31708	45.732743	herb	2.02366391819779
11029	31877	45.732743	herb	-0.463020933200042
11029	31888	45.732743	herb	-0.13608262304214
11029	31978	45.732743	herb	-0.803179256085576
11029	31985	45.732743	herb	-0.930874555181495
11029	31985	45.732743	herb	-0.930874555181495
11029	32001	45.732743	herb	-0.833421890080348
11029	32100	45.732743	herb	-0.645891560852599
11029	32103	45.732743	herb	-0.410050398674292
11029	32118	45.732743	herb	1.79808756196538
11029	32136	45.732743	herb	-0.102109113713453
11029	32189	45.732743	shrub	1.40279138837947
11029	32379	45.732743	herb	0.566280324191219
11029	32508	45.732743	herb	-0.0186344909214556
11029	32509	45.732743	herb	0.0474695746198565
11029	32963	45.732743	herb	0.451223380545199
11029	32967	45.732743	herb	0.702387449538212
11029	32978	45.732743	herb	0.293017081396033
11029	32980	45.732743	herb	1.86336175153211
11029	32983	45.732743	herb	0.264810447021596
11029	32985	45.732743	herb	-0.0419141514789149
11029	32988	45.732743	herb	0.775974331129369
11029	33000	45.732743	herb	1.68608187733463
11029	33018	45.732743	herb	-0.630784142589857
11029	33022	45.732743	herb	-0.669586226650809
11029	33041	45.732743	herb	-0.497697177039585
11029	33042	45.732743	herb	-0.838631997765025
11029	33053	45.732743	herb	0.598626384641654
11029	33054	45.732743	herb	0.128722284338427
11029	33108	45.732743	herb	-0.145767662910364
11029	33110	45.732743	herb	0.750739751235351
11029	33250	45.732743	herb	-0.403696197973681
11029	33256	45.732743	herb	-0.647817481888638
11029	33258	45.732743	herb	-0.794524963259109
11029	33259	45.732743	herb	-0.370795702832444
11029	33352	45.732743	herb	-0.244336755699859
11029	33758	45.732743	herb	0.282773119305838
11029	33792	45.732743	herb	-0.713693261156726
11029	33793	45.732743	herb	-1.39794000867204
11029	33795	45.732743	herb	-0.818156412055227
11029	33798	45.732743	herb	0.836929637587019
11029	33811	45.732743	tree	1.30701135270613
11029	33844	45.732743	herb	0.0856472882968565
11029	34119	45.732743	herb	-1
11029	34122	45.732743	herb	-0.660631383997883
11029	34123	45.732743	herb	-0.798602875679548
11029	34124	45.732743	herb	-0.374687549038326
11029	34212	45.732743	herb	0.317561936621246
11029	34217	45.732743	herb	0.0649724730845056
11029	34334	45.732743	herb	1.17026171539496
11029	34351	45.732743	herb	0.19228861256812
11029	34361	45.732743	tree	2.39726632998913
11029	34393	45.732743	tree	0.822793344489962
11029	34855	45.732743	herb	0.0330885223696471
11029	34858	45.732743	herb	0.153757970580676
11029	34864	45.732743	herb	-0.69106227501732
11029	34866	45.732743	herb	-0.153405295258579
11029	34867	45.732743	herb	-0.459045191073867
11029	34909	45.732743	herb	-2.52287874528034
11029	35200	45.732743	herb	-0.432385557269155
11029	35202	45.732743	herb	-0.728675054354767
11029	35203	45.732743	herb	-0.541588798530284
11029	35212	45.732743	herb	0.0305744244862933
11029	35215	45.732743	herb	-0.106793246940152
11029	35222	45.732743	herb	-0.694935388227645
11029	35234	45.732743	herb	-0.502272113205797
11029	35263	45.732743	herb	-0.888233566947438
11029	35266	45.732743	herb	-0.726690006059461
11029	35272	45.732743	herb	0.833887341367132
11029	35303	45.732743	herb	-0.756899913676017
11029	35396	45.732743	herb	-0.0106614400467137
11029	35455	45.732743	herb	-1.36653154442041
11029	35458	45.732743	herb	-0.0835460514500749
11029	35493	45.732743	herb	0.198657086954423
11029	35506	45.732743	herb	-0.0969100130080564
11029	35518	45.732743	herb	0.247412124315732
11029	35523	45.732743	herb	1.77972993334485
11029	35524	45.732743	herb	1.93890814867195
11029	35526	45.732743	herb	1.59503302138958
11029	35533	45.732743	herb	0.0463000196529692
11029	35535	45.732743	herb	0.168541087564197
11029	35647	45.732743	herb	-1.03385826726097
11029	35888	45.732743	tree	-0.920818753952375
11029	35894	45.732743	tree	-0.093305888739231
11029	35897	45.732743	tree	-0.960008197432144
11029	35951	45.732743	herb	-0.614929030716862
11029	35981	45.732743	herb	0.366516343847535
11029	35983	45.732743	herb	-0.0227337875727074
11029	35985	45.732743	herb	-0.317854923626168
11029	35994	45.732743	herb	0.396199347095736
11029	35997	45.732743	herb	0.715585551893196
11029	36000	45.732743	herb	0.726373966882388
11029	36021	45.732743	herb	0.663025249557432
11029	36023	45.732743	herb	-1.04696554274964
11029	36027	45.732743	herb	-0.886056647693163
11029	36029	45.732743	herb	-0.24469696071282
11029	36033	45.732743	herb	-0.377570092711566
11029	36038	45.732743	herb	-0.397940008672038
11029	36052	45.732743	herb	-0.570651527076338
11029	36053	45.732743	herb	-0.547872503591715
11029	36061	45.732743	herb	-0.232473100591618
11029	36181	45.732743	herb	-0.259637310505756
11029	36192	45.732743	herb	-1.1345998818207
11029	36207	45.732743	herb	-0.0650220696318602
11029	36208	45.732743	herb	0.0405694108004862
11029	36349	45.732743	herb	-0.0213630516155256
11029	36351	45.732743	herb	0.0715138050950891
11029	36352	45.732743	herb	-0.0531513800595839
11029	36357	45.732743	tree	2.38044389969856
11029	36367	45.732743	tree	3.543291452312
11029	36382	45.732743	tree	1.97886172769677
11029	36382	45.732743	tree	1.97886172769677
11029	36393	45.732743	shrub	2.484802525871
11029	37252	45.732743	herb	-0.656372508672908
11029	37277	45.732743	herb	-1.13047493714277
11029	37286	45.732743	herb	-0.9452988699559
11029	37292	45.732743	herb	0.561101383649056
11029	37406	45.732743	herb	-1.07701518429112
11029	37442	45.732743	herb	-2.82390874094432
11029	37568	45.732743	tree	3.22190937293805
11029	37572	45.732743	tree	2.80188370712524
11029	37574	45.732743	tree	3.53560885364368
11029	37666	45.732743	herb	0.501880493755059
11029	37668	45.732743	herb	0.207326509636756
11029	37672	45.732743	herb	0.795648331832097
11029	37673	45.732743	herb	1.09251011168398
11029	37675	45.732743	herb	0.369215857410143
11029	37682	45.732743	herb	0.433983063084373
11029	37788	45.732743	herb	0.606596309179285
11029	37802	45.732743	herb	0.768064335307695
11029	37803	45.732743	herb	-0.422508200162775
11029	37810	45.732743	herb	0.106700732362354
11029	37817	45.732743	herb	0.255272505103306
11029	37836	45.732743	herb	-0.514514945122858
11029	37900	45.732743	herb	1.48225695504779
11029	37908	45.732743	herb	0.392896691574415
11029	37999	45.732743	herb	-0.144380005229401
11029	38000	45.732743	herb	-0.55068516701027
11029	38003	45.732743	herb	0.2405492482826
11029	38062	45.732743	shrub	1.20411998265592
11029	38083	45.732743	shrub	1.02242837118549
11029	38120	45.732743	herb	0.508664363052943
11029	38122	45.732743	herb	0.354438598415587
11029	38405	45.732743	shrub	1.74978697257647
11029	38420	45.732743	shrub	0.612536626901867
11029	38462	45.732743	tree	1.30070968527918
11029	38657	45.732743	herb	-1.22951619056889
11029	38661	45.732743	herb	-0.524910196610993
11029	38666	45.732743	herb	-0.314258261397736
11029	38669	45.732743	shrub	1.29700625530173
11029	38671	45.732743	shrub	2.14686570945227
11029	38674	45.732743	shrub	1.18346914623151
11029	38676	45.732743	shrub	2.18424335485417
11029	38685	45.732743	shrub	1.34285675830152
11029	38686	45.732743	shrub	1.12499302002589
11029	38690	45.732743	shrub	1.20493352235414
11029	38695	45.732743	shrub	1.88652738484768
11029	38708	45.732743	shrub	1.17579335635467
11029	38718	45.732743	shrub	1.25597699440815
11029	38722	45.732743	shrub	1.0087491688165
11029	38729	45.732743	shrub	2.66217523487232
11029	38738	45.732743	shrub	-0.00932822493400018
11029	38878	45.732743	shrub	0.56757036459945
11029	39009	45.732743	shrub	1.2238893867961
11029	39183	45.732743	herb	1.95819703854504
11029	39315	45.732743	herb	1.87280269977045
11029	39316	45.732743	herb	-0.267003471888871
11029	39318	45.732743	herb	0.476831628512261
11029	39329	45.732743	herb	1.56280621529974
11029	39342	45.732743	herb	0.531244654185681
11029	39354	45.732743	herb	0.187482295355337
11029	39359	45.732743	herb	2.01346923230917
11029	39361	45.732743	herb	0.452837482747891
11029	39366	45.732743	herb	-0.0024680013575999
11029	39367	45.732743	herb	0.190331698170291
11029	39534	45.732743	herb	-1.98227123303957
11029	39546	45.732743	herb	-1.76742738499187
11029	39548	45.732743	herb	-0.609506473495827
11029	39640	45.732743	tree	-0.920818753952375
11029	39649	45.732743	shrub	-0.887730231582729
11029	39657	45.732743	shrub	-0.602059991327962
11029	39663	45.732743	shrub	-0.512861624522813
11029	39668	45.732743	shrub	-0.46470587995723
11029	39697	45.732743	shrub	-1.04575749056068
11029	39701	45.732743	shrub	-0.913640169325252
11029	39711	45.732743	shrub	-1.69897000433602
11029	39734	45.732743	herb	0.775798492354809
11029	39745	45.732743	herb	0.23159700556491
11029	39776	45.732743	herb	0.61576598957189
11029	39809	45.732743	herb	0.403134854373775
11029	39820	45.732743	herb	0.400825668148301
11029	39853	45.732743	tree	1.05106243721234
11029	39856	45.732743	tree	0.758777100220032
11029	39860	45.732743	herb	-1.55077880809401
11029	39880	45.732743	herb	0.724129034809281
11029	39880	45.732743	herb	0.724129034809281
11029	39958	45.732743	herb	0.454234895748266
11029	39959	45.732743	herb	0.227295250391711
11029	40079	45.732743	herb	0.231979026831504
11029	40095	45.732743	herb	-1.29670862188134
11029	40114	45.732743	herb	-1.48811663902113
11029	40117	45.732743	herb	-1.03621217265444
11029	40129	45.732743	herb	-0.969669518819022
11029	40130	45.732743	herb	-1.22184874961636
11029	40138	45.732743	herb	-1.36653154442041
11029	40144	45.732743	herb	-1.48148606012211
11029	40148	45.732743	herb	-1.83983170704149
11029	40155	45.732743	herb	0.294166966931822
11029	40228	45.732743	herb	1.16842154900985
11029	40452	45.732743	herb	-0.0457574905606751
11029	40457	45.732743	herb	0.247635759594251
11029	40461	45.732743	herb	-0.12627261935332
11029	40480	45.732743	herb	-0.600326278518962
11029	40487	45.732743	herb	1.78356355719616
11029	40545	45.732743	herb	0.980003371583746
11029	40566	45.732743	herb	-0.872895201635192
11029	40579	45.732743	herb	-0.901067417363791
11029	40583	45.732743	herb	-0.0298524924021575
11029	40583	45.732743	herb	-0.0298524924021575
11029	40587	45.732743	herb	0.165639948545657
11029	40653	45.732743	herb	-0.154901959985743
11029	40724	45.732743	herb	0.955158386925793
11029	40730	45.732743	herb	-0.126853848671744
11029	40739	45.732743	herb	-0.334888262924949
11029	40753	45.732743	herb	-1.00436480540245
11029	40779	45.732743	herb	-0.150887833815423
11029	40850	45.732743	herb	0.628559208226147
11029	40860	45.732743	herb	-1.42770939384858
11029	40870	45.732743	herb	-1.74472749489669
11029	40882	45.732743	herb	-1.58502665202918
11029	40920	45.732743	herb	-0.500312917381596
11029	40927	45.732743	herb	-1.67778070526608
11029	40940	45.732743	herb	-1.62160209905186
11029	41077	45.732743	shrub	-1.55284196865778
11029	41099	45.732743	herb	-0.552841968657781
11029	41103	45.732743	herb	-0.52841494581481
11029	41125	45.732743	shrub	-0.602059991327962
11029	41148	45.732743	herb	0.0681858617461616
11029	41176	45.732743	herb	-0.648783654660658
11029	41189	45.732743	herb	-0.285670240254767
11029	41190	45.732743	herb	-0.337006202823948
11029	41306	45.732743	herb	0.404320467221731
11029	41331	45.732743	herb	0.185211562972237
11029	41336	45.732743	herb	0.203576774977973
11029	41358	45.732743	herb	0.389658183136692
11029	41372	45.732743	herb	0.243422539263849
11029	41382	45.732743	herb	-0.070777658313024
11029	41383	45.732743	herb	0.0990616700652498
11029	41395	45.732743	herb	0.227543930734868
11029	41428	45.732743	herb	1.38123344669289
11029	41586	45.732743	herb	-0.536662546749296
11029	41596	45.732743	herb	-0.868060704789576
11029	41608	45.732743	herb	-0.473014931440004
11029	41611	45.732743	herb	-0.327902142064283
11029	41617	45.732743	herb	-0.125228362815702
11029	41624	45.732743	herb	-0.712571162229318
11029	41645	45.732743	herb	-0.0534453963475528
11029	41661	45.732743	herb	-0.395198150368603
11029	41662	45.732743	herb	-0.623423042943488
11029	41677	45.732743	herb	-1.13076828026902
11029	41689	45.732743	herb	-1.16325403435051
11029	41694	45.732743	herb	-0.151144090897027
11029	41701	45.732743	herb	-1.12061736282566
11029	41702	45.732743	herb	0.0698453791397963
11029	41702	45.732743	herb	0.0698453791397963
11029	41704	45.732743	herb	1.33817568524713
11029	41719	45.732743	herb	0.356344573587897
11029	41759	45.732743	herb	-0.689424568415
11029	41763	45.732743	herb	-1.00914411866515
11029	41765	45.732743	herb	-0.54617222355214
11029	41769	45.732743	herb	-0.384444462661632
11029	41906	45.732743	herb	-0.0544175382872129
11029	42055	45.732743	herb	-0.133712660915805
11029	42085	45.732743	herb	-0.54085903855288
11029	42094	45.732743	herb	-0.346787486224656
11029	42107	45.732743	herb	-0.172469189104661
11029	42108	45.732743	herb	-0.554979918511706
11029	42135	45.732743	herb	-0.483811142250046
11029	42138	45.732743	herb	-0.233649252514245
11029	42186	45.732743	shrub	1.82629081371748
11029	42191	45.732743	tree	2.00828308777011
11029	42193	45.732743	tree	1.47852152575132
11029	42205	45.732743	tree	2.32637182325655
11029	42230	45.732743	herb	0.558648580964467
11029	42269	45.732743	herb	0.357240373264217
11029	42271	45.732743	herb	1.23076813821139
11029	42291	45.732743	shrub	1.13773643028364
11029	42372	45.732743	herb	-1.31336373073771
11029	42636	45.732743	herb	0.673205281779045
11029	42653	45.732743	herb	0.804643657436483
11029	42655	45.732743	herb	0.177568529770299
11029	42659	45.732743	herb	0.145817714491828
11029	42763	45.732743	herb	-0.733611489991232
11029	42781	45.732743	herb	-0.524692086043806
11029	42788	45.732743	herb	0.481159685947744
11029	42793	45.732743	herb	-0.665546248849069
11029	42795	45.732743	herb	-0.911863911299449
11029	42802	45.732743	herb	-1.18045606445813
11029	43100	45.732743	herb	1.47724790547455
11029	43100	45.732743	herb	1.47724790547455
11029	43155	45.732743	herb	0.330887045190737
11029	43222	45.732743	herb	0.363517966582566
11029	43223	45.732743	herb	0.7354658367139
11029	43312	45.732743	herb	0.127981738221602
11029	43395	45.732743	herb	0.987867280658585
11029	43876	45.732743	herb	-1.06752623532285
11029	43878	45.732743	herb	-0.606424796730412
11029	43993	45.732743	herb	-0.17482193585675
11029	44148	45.732743	herb	-0.131145811006296
11029	44297	45.732743	tree	1.7696751243617
11029	44408	45.732743	shrub	-0.0373939270758731
11029	44708	45.732743	herb	0.0522128357697481
11029	44713	45.732743	shrub	0.0665743775895836
11029	44731	45.732743	shrub	-0.139562266905804
11029	44736	45.732743	herb	-0.0880537397981015
11029	44750	45.732743	herb	0.301029995663981
11029	44755	45.732743	herb	0.133858125203335
11029	44757	45.732743	herb	0.179300390589772
11029	44970	45.732743	herb	0.819543935541869
11029	44999	45.732743	herb	1.5966027881453
11029	45002	45.732743	herb	-0.421360790031928
11029	45005	45.732743	herb	-0.204178008274905
11029	45088	45.732743	herb	0.100370545117563
11029	45100	45.732743	shrub	-0.522878745280338
11029	45102	45.732743	shrub	-0.827786152568978
11029	45103	45.732743	shrub	-0.892790030352132
11029	45103	45.732743	shrub	-0.892790030352132
11029	45108	45.732743	shrub	-0.132041630303501
11029	45138	45.732743	tree	1.58667168011778
11029	45139	45.732743	tree	2.0887118118527
11029	45259	45.732743	herb	-1.42596873227228
11029	45321	45.732743	herb	0.811664357682842
11029	45323	45.732743	herb	0.234086825138971
11029	45437	45.732743	herb	1.10115255303769
11029	45441	45.732743	herb	0.903431859301881
11029	45445	45.732743	herb	-0.0852456656723774
11029	45481	45.732743	herb	1.3373451516495
11029	45596	45.732743	herb	-0.692503962086787
11029	45597	45.732743	herb	-0.404503778174426
11029	45660	45.732743	herb	-0.408232553415939
11029	45661	45.732743	herb	-0.459045191073867
11029	45668	45.732743	herb	-0.482454431191263
11029	45678	45.732743	herb	-0.401696022326269
11029	45689	45.732743	herb	-0.121856941106498
11029	45690	45.732743	herb	0.461280184154381
11029	45690	45.732743	herb	0.461280184154381
11029	45699	45.732743	herb	0.288933560915721
11029	45704	45.732743	herb	-0.314676340419685
11029	45706	45.732743	herb	0.273232834043046
11029	45710	45.732743	herb	-0.192126867996668
11029	45717	45.732743	herb	0.196504339005842
11029	45717	45.732743	herb	0.196504339005842
11029	45719	45.732743	herb	-0.22133206570045
11029	45720	45.732743	herb	0.0605859164270233
11029	45722	45.732743	herb	-0.214432910417966
11029	45730	45.732743	herb	0.274033607101527
11029	45750	45.732743	herb	1.98967928937866
11029	45793	45.732743	herb	0.24006114158346
11029	45814	45.732743	herb	-0.436387222313408
11029	45860	45.732743	herb	-0.439495584804943
11029	45871	45.732743	herb	-0.552531869050244
11029	45953	45.732743	herb	-0.0264680709576706
11029	45971	45.732743	herb	0.173186268412274
11029	45989	45.732743	herb	0.766078073395585
11029	45994	45.732743	herb	1.45776839031302
11029	46029	45.732743	herb	-1.13727247168203
11029	46030	45.732743	herb	-0.554785123943783
11029	46056	45.732743	herb	-1.03425048311735
11029	46074	45.732743	tree	1.07478445228939
11029	46078	45.732743	tree	0.793825294419699
11029	46220	45.732743	herb	-0.90686998546492
11029	46236	45.732743	herb	-0.286089645871045
11029	46262	45.732743	herb	0.179551791165188
11029	46333	45.732743	shrub	1.2169132837725
11029	46348	45.732743	shrub	1.08432301756977
11029	46350	45.732743	shrub	1.41165056558581
11029	46365	45.732743	herb	-0.169946349727514
11029	46372	45.732743	herb	0.0948203803547999
11029	46373	45.732743	herb	-0.0427519804209499
11029	46373	45.732743	herb	-0.0427519804209499
11029	46380	45.732743	herb	-0.281083313985139
11029	46383	45.732743	herb	0.00646604224923178
11029	46388	45.732743	herb	0.0938592615034376
11029	46495	45.732743	herb	-0.331303540227835
11029	46498	45.732743	herb	-0.903089986991944
11029	46501	45.732743	herb	-0.949491353848325
11029	46502	45.732743	herb	-0.832682665251824
11029	46503	45.732743	herb	-0.951752468196026
11029	46512	45.732743	herb	-1.01787958984158
11029	46522	45.732743	herb	-0.461316324186759
11029	46581	45.732743	herb	-1.20516354218544
11029	46585	45.732743	herb	-1.30980391997149
11029	46590	45.732743	herb	-0.924830320894895
11029	46591	45.732743	herb	-0.526148229845185
11029	46593	45.732743	herb	-0.575663205779396
11029	46603	45.732743	herb	-0.673050005834001
11029	46626	45.732743	shrub	-0.8772387282424
11029	46633	45.732743	herb	0.606273853169988
11029	46658	45.732743	herb	-0.888476495082298
11029	46665	45.732743	herb	-1.47430747549499
11029	46666	45.732743	herb	-0.0823194775569516
11029	46669	45.732743	herb	-0.471083299722345
11029	46671	45.732743	herb	-0.732437582347076
11029	46684	45.732743	herb	-0.405791483602048
11029	46686	45.732743	herb	-1.30980391997149
11029	46693	45.732743	herb	-0.771394349644908
11029	46708	45.732743	herb	-0.387518665877088
11029	46711	45.732743	herb	-0.964570261815452
11029	46714	45.732743	herb	-0.963570734373325
11029	46738	45.732743	shrub	1.60980177000814
11029	46744	45.732743	shrub	1.79041477666594
11029	46772	45.732743	herb	2.76087169585905
11029	46784	45.732743	herb	0.7636982951828
11029	46787	45.732743	herb	0.326540668516562
11029	46791	45.732743	herb	1.46705532938821
11029	46802	45.732743	herb	1.77788576465787
11029	46805	45.732743	herb	1.43660887668541
11029	46805	45.732743	herb	1.43660887668541
11029	46807	45.732743	herb	1.31649453922231
11029	46812	45.732743	herb	1.48072537898849
11029	46813	45.732743	herb	0.587355453693565
11029	46815	45.732743	herb	1.5328286662876
11029	46850	45.732743	herb	0.763427993562937
11029	46851	45.732743	herb	0.787460474518415
11029	46856	45.732743	herb	0.863753965941517
11029	46864	45.732743	herb	0.0951693514317552
11029	46869	45.732743	herb	-0.350567776758383
11029	46872	45.732743	herb	-0.130768280269024
11029	46875	45.732743	herb	-0.0560728890565894
11029	46899	45.732743	herb	0.512706603889911
11029	46908	45.732743	herb	-0.290730039024169
11029	46931	45.732743	herb	0.513498734713857
11029	46934	45.732743	herb	-0.0701555039607148
11029	46944	45.732743	herb	0.208844289340738
11029	46945	45.732743	herb	0.121231455149621
11029	46961	45.732743	herb	-0.178753320419377
11029	46978	45.732743	shrub	2.09272883001723
11029	47124	45.732743	herb	-0.384361672615129
11029	47128	45.732743	herb	-0.567030709125594
11029	47400	45.732743	herb	2.49171179017077
11029	47400	45.732743	herb	2.49171179017077
11029	47637	45.732743	herb	-0.0687964745492476
11029	51437	45.732743	herb	0.301029995663981
11029	51756	45.732743	herb	1.12436563278685
11029	55518	45.732743	herb	-0.711080394338273
11029	56307	45.732743	herb	-0.415668775632469
11029	56419	45.732743	herb	0.434888120867316
11029	56745	45.732743	herb	-0.494850021680094
11029	56747	45.732743	herb	-0.54515513999149
11029	56752	45.732743	herb	-0.406160338918729
11029	56755	45.732743	herb	0.512951079972491
11029	56760	45.732743	herb	0.791690649020118
11029	56765	45.732743	herb	0.244029589030022
11029	56776	45.732743	herb	-0.283996656365201
11029	56782	45.732743	herb	-0.153662887870195
11029	56798	45.732743	herb	-0.0969100130080564
11029	56821	45.732743	herb	0.302114376956201
11029	56827	45.732743	shrub	0.793790384690819
11029	56830	45.732743	shrub	-0.221848749616356
11029	56840	45.732743	shrub	-0.136677139879544
11029	56842	45.732743	herb	-0.376750709602099
11029	56846	45.732743	herb	-1.09963287134353
11029	56853	45.732743	herb	0
11029	56854	45.732743	herb	0.13433651094868
11029	56857	45.732743	herb	-0.795880017344075
11029	56858	45.732743	herb	-0.619788758288394
11029	56860	45.732743	herb	-0.542118103266008
11029	56862	45.732743	herb	1.05304000864275
11029	56869	45.732743	herb	0.28330122870355
11029	56873	45.732743	herb	-0.482144581069971
11029	56879	45.732743	herb	0.492760389026837
11029	56884	45.732743	herb	0.735039705033721
11029	56886	45.732743	herb	0.437750562820388
11029	56886	45.732743	herb	0.437750562820388
11029	56888	45.732743	herb	0.325720858019412
11029	56898	45.732743	herb	0.605987024475072
11029	56916	45.732743	herb	0.199343718689393
11029	56918	45.732743	herb	-0.991399828238082
11029	56921	45.732743	herb	-1.30102999566398
11029	56922	45.732743	herb	-0.806875401645538
11029	56925	45.732743	herb	-1.02227639471115
11029	56927	45.732743	herb	-1.22184874961636
11029	56928	45.732743	herb	-1.30102999566398
11029	56933	45.732743	herb	0.401055725771844
11029	56933	45.732743	herb	0.401055725771844
11029	56937	45.732743	herb	0.255754786643044
11029	56942	45.732743	herb	0.313867220369153
11029	56946	45.732743	herb	0.0453229787866575
11029	56947	45.732743	herb	-0.34358266568374
11029	56952	45.732743	herb	0.512817758564873
11029	56956	45.732743	herb	0.00945089579869384
11029	56957	45.732743	herb	-0.0121103900022547
11029	56972	45.732743	shrub	-0.355561410532161
11029	56978	45.732743	herb	0.798650645445269
11029	56979	45.732743	herb	0.652423649777446
11029	56986	45.732743	herb	0.416806871822944
11029	56996	45.732743	shrub	0.501059262217751
11029	56997	45.732743	shrub	0.44135471328783
11029	57001	45.732743	shrub	1.54082981411108
11029	57004	45.732743	herb	-0.187086643357144
11029	57004	45.732743	herb	-0.187086643357144
11029	57005	45.732743	herb	0.421768401206924
11029	57008	45.732743	herb	0.514547752660286
11029	57016	45.732743	shrub	0.785626382978522
11029	57035	45.732743	herb	0.14035088925253
11029	57037	45.732743	herb	1.17058926409602
11029	57042	45.732743	herb	0.065206128054312
11029	57047	45.732743	herb	-0.823908740944319
11029	57050	45.732743	herb	0.394801777162711
11029	57055	45.732743	herb	-0.659555885159882
11029	57057	45.732743	herb	-1.1249387366083
11029	57061	45.732743	shrub	-0.958607314841775
11029	57062	45.732743	herb	-0.638272163982407
11029	57063	45.732743	herb	-0.623423042943488
11029	57066	45.732743	herb	-0.478861916295964
11029	57068	45.732743	herb	-0.365522729839268
11029	57088	45.732743	herb	-0.3585258894959
11029	57101	45.732743	herb	0.0934216851622351
11029	57107	45.732743	herb	0.767712297269
11029	57112	45.732743	herb	-0.173925197299174
11029	57113	45.732743	herb	0.167317334748176
11029	57115	45.732743	herb	-0.425968732272281
11029	57120	45.732743	herb	0.644340098826323
11029	57121	45.732743	herb	-0.24184537803261
11029	57122	45.732743	herb	0.0633333589517496
11029	57132	45.732743	herb	0.0884904701823963
11029	57138	45.732743	shrub	0.459090789600586
11029	57141	45.732743	herb	-0.424812155072339
11029	57146	45.732743	herb	-0.844158592134165
11029	57149	45.732743	herb	-0.182434630440219
11029	57150	45.732743	herb	-0.318758762624413
11029	57152	45.732743	herb	-1.20411998265592
11029	57157	45.732743	herb	-0.0705810742857073
11029	57159	45.732743	herb	0.297979244159362
11029	57160	45.732743	shrub	-0.255315936723114
11029	57170	45.732743	herb	-0.113227356945562
11029	57220	45.732743	herb	0.00860017176191757
11029	57285	45.732743	herb	0.0934216851622351
11029	57310	45.732743	herb	-0.136677139879544
11029	57321	45.732743	herb	0.51514499476482
11029	57326	45.732743	herb	0.563718339965678
11029	57329	45.732743	herb	-0.173277479831008
11029	57334	45.732743	herb	0.0681858617461616
11029	57340	45.732743	herb	-2
11029	57341	45.732743	shrub	1.17522180034305
11029	57344	45.732743	herb	0.687528961214634
11029	57349	45.732743	herb	0.164352855784437
11029	57351	45.732743	herb	0.922076385264606
11029	57358	45.732743	herb	-0.899055944588682
11029	57361	45.732743	herb	-0.435728174748452
11029	57381	45.732743	shrub	1.54424172740874
11029	57385	45.732743	herb	-0.693574972449313
11029	57396	45.732743	herb	-0.437707135543525
11029	57402	45.732743	herb	-0.397940008672038
11029	57420	45.732743	herb	0.128722284338427
11029	57431	45.732743	herb	1.18227195669419
11029	57455	45.732743	herb	0.496929648073215
11029	57457	45.732743	herb	0.0899051114393979
11029	57465	45.732743	herb	0.220108088040055
11029	57466	45.732743	herb	-0.00436480540245009
11029	57480	45.732743	herb	-1.38195190328791
11029	57484	45.732743	herb	-0.995678626217357
11029	57486	45.732743	herb	-0.818156412055227
11029	57490	45.732743	tree	0.930949031167523
11029	57490	45.732743	tree	0.930949031167523
11029	57492	45.732743	herb	-0.253365801062421
11029	57494	45.732743	herb	0.181843587944773
11029	57496	45.732743	herb	0.624282095835668
11029	57497	45.732743	herb	-0.507239610973163
11029	57500	45.732743	herb	-0.364516253185088
11029	57504	45.732743	shrub	0.929418925714293
11029	57505	45.732743	herb	0.0737183503461227
11029	57509	45.732743	herb	-0.221848749616356
11029	57515	45.732743	herb	-0.779891911959945
11029	57524	45.732743	herb	-0.838631997765025
11029	57525	45.732743	herb	-0.712198270069774
11029	57561	45.732743	herb	0.53567380342575
11029	57564	45.732743	shrub	-1.52287874528034
11029	57566	45.732743	shrub	0.567555670894784
11029	57573	45.732743	shrub	1.08593244555064
11029	57575	45.732743	shrub	1.30967274322927
11029	57577	45.732743	shrub	2.36105069017916
11029	57597	45.732743	shrub	-0.958607314841775
11029	57600	45.732743	shrub	-0.756961951313706
11029	57604	45.732743	shrub	-0.585026652029182
11029	57614	45.732743	shrub	-1.49485002168009
11029	57615	45.732743	shrub	-1.50863830616573
11029	57621	45.732743	herb	-1.60205999132796
11029	57625	45.732743	herb	0.258876629372131
11029	57631	45.732743	herb	0.793266401741389
11029	57648	45.732743	herb	0.220108088040055
11029	57658	45.732743	herb	-0.619788758288394
11029	57659	45.732743	shrub	1.20139712432045
11029	57666	45.732743	herb	0.905741927391602
11029	57680	45.732743	herb	-0.0254883072626716
11029	57681	45.732743	herb	0.591064607026499
11029	57682	45.732743	herb	0.627365856592733
11029	57688	45.732743	shrub	-0.886056647693163
11029	57689	45.732743	herb	-1.4089353929735
11029	57690	45.732743	herb	-0.886056647693163
11029	57693	45.732743	herb	0.705007959333336
11029	57695	45.732743	herb	1.55144999797288
11029	57696	45.732743	herb	0.291146761731886
11029	57697	45.732743	herb	0.724685388237359
11029	57699	45.732743	herb	-0.088043810927313
11029	57700	45.732743	herb	-0.0629838925351858
11029	57701	45.732743	herb	-0.207608310501746
11029	57702	45.732743	herb	0.309896197744725
11029	57705	45.732743	herb	0.00860017176191757
11029	57711	45.732743	herb	-1.65757731917779
11029	57725	45.732743	herb	-0.47755576649368
11029	57727	45.732743	herb	1.69413994764263
11029	57734	45.732743	herb	0.332438459915605
11029	63456	45.732743	herb	-0.769551078621726
11029	63463	45.732743	herb	-0.707743928643524
11029	63509	45.732743	herb	0.414973347970818
11029	63517	45.732743	herb	0.822037248072585
11029	63616	45.732743	shrub	1.26717172840301
11029	68202	45.732743	shrub	-0.356547323513813
11029	68237	45.732743	shrub	1.37566361396089
11029	77681	45.732743	herb	-0.0830199526796177
11029	77690	45.732743	herb	-0.112945621949043
11029	77693	45.732743	herb	-0.769551078621726
11029	77764	45.732743	herb	0.232996110392154
11029	77817	45.732743	herb	-0.877784121727173
11029	77838	45.732743	herb	0.372912002970107
11029	77929	45.732743	herb	0.546234106106783
11029	126935	45.732743	herb	0.293804359919337
11030	18	45.061542	tree	1.86889413000569
11030	97	45.061542	herb	0.979158715797653
11030	341	45.061542	herb	-0.175223537524454
11030	367	45.061542	herb	2.31806333496276
11030	374	45.061542	tree	1.94832658002558
11030	388	45.061542	tree	1.55271368083671
11030	391	45.061542	tree	1.88649072517248
11030	394	45.061542	tree	2.13898055055819
11030	395	45.061542	tree	1.97616410338506
11030	398	45.061542	tree	2.25760728233804
11030	410	45.061542	herb	-0.843905369360572
11030	412	45.061542	herb	-0.644931793651149
11030	412	45.061542	herb	-0.644931793651149
11030	418	45.061542	herb	-0.732590229446477
11030	418	45.061542	herb	-0.732590229446477
11030	419	45.061542	herb	-1.19382002601611
11030	420	45.061542	herb	-0.580870692258024
11030	574	45.061542	herb	0.561578368300961
11030	662	45.061542	herb	1.64759484891209
11030	778	45.061542	herb	0.142076461073285
11030	791	45.061542	herb	-0.820448208834812
11030	866	45.061542	herb	0.9658364455572
11030	868	45.061542	herb	1.05307844348342
11030	870	45.061542	herb	1.5083433902396
11030	891	45.061542	herb	1.4554757057843
11030	894	45.061542	herb	1.31701810104811
11030	897	45.061542	herb	1.181224090961
11030	899	45.061542	herb	1.63551725254805
11030	915	45.061542	herb	0.274677305812702
11030	1002	45.061542	tree	4.0146228681541
11030	1006	45.061542	shrub	-0.307593765166369
11030	1007	45.061542	herb	0.212409623994072
11030	1185	45.061542	herb	1.15370818242259
11030	1185	45.061542	herb	1.15370818242259
11030	1189	45.061542	herb	1.29797924415936
11030	1193	45.061542	herb	0.76715586608218
11030	1197	45.061542	herb	1.12546716310024
11030	1209	45.061542	herb	-1.27132163314909
11030	1210	45.061542	herb	-1.16012931677779
11030	1212	45.061542	herb	-0.775985188627136
11030	1221	45.061542	herb	-1.08005070476025
11030	1255	45.061542	herb	-0.935542010773082
11030	1260	45.061542	herb	-1.21041928783557
11030	1307	45.061542	tree	1.48136808971972
11030	1323	45.061542	herb	-0.891096872332687
11030	1324	45.061542	herb	-1.32330639037513
11030	1326	45.061542	herb	-1.30102999566398
11030	1327	45.061542	herb	-0.795427862715097
11030	1338	45.061542	herb	0.163608563431052
11030	1346	45.061542	herb	0.174822715957513
11030	1347	45.061542	herb	0.162116141062368
11030	1395	45.061542	herb	0.951798772376611
11030	1398	45.061542	herb	-0.430626090384954
11030	1402	45.061542	herb	-0.305394801066431
11030	1403	45.061542	herb	-0.300451466623601
11030	1404	45.061542	herb	-0.310358220597981
11030	1411	45.061542	herb	-0.281221602310429
11030	1417	45.061542	herb	-0.344541407059926
11030	1449	45.061542	herb	-0.384049948343599
11030	1450	45.061542	herb	-0.356547323513813
11030	1452	45.061542	herb	-0.435397250321447
11030	1500	45.061542	herb	0.447407833918527
11030	1507	45.061542	herb	0.457579146995763
11030	1514	45.061542	herb	0.16790781000148
11030	1516	45.061542	herb	0.619197715792947
11030	1528	45.061542	herb	0.352182518111362
11030	1546	45.061542	herb	0.672097857935718
11030	1548	45.061542	herb	0.956168430475363
11030	1551	45.061542	herb	1.05576046468773
11030	1553	45.061542	herb	0.124938628034666
11030	1562	45.061542	herb	0.0203612826477079
11030	1566	45.061542	herb	-0.0426321915684726
11030	1567	45.061542	herb	1.18622153627083
11030	1570	45.061542	herb	0.15114850901464
11030	1583	45.061542	herb	0.741112187400975
11030	1584	45.061542	herb	0.73814608871206
11030	1585	45.061542	herb	0.976258249257045
11030	1644	45.061542	tree	0.605282984467948
11030	1648	45.061542	tree	0.30828945120884
11030	1650	45.061542	tree	-0.116498800811713
11030	1687	45.061542	herb	-0.611809958400146
11030	1688	45.061542	herb	-0.340559218129682
11030	1690	45.061542	herb	-0.368080847480498
11030	1693	45.061542	herb	0.142076461073285
11030	1694	45.061542	herb	-0.0721735080241089
11030	1849	45.061542	herb	0.739572344450092
11030	1850	45.061542	herb	0.380301710305185
11030	1852	45.061542	herb	0.750932454119066
11030	1870	45.061542	herb	-0.094069266508271
11030	1924	45.061542	herb	-0.469587050234979
11030	1928	45.061542	herb	-0.0060129837825233
11030	1929	45.061542	herb	-0.337336590425962
11030	1935	45.061542	herb	-0.312768101473353
11030	1936	45.061542	herb	-0.382999658879101
11030	1940	45.061542	herb	-0.351965425139132
11030	1941	45.061542	herb	-0.2722369759695
11030	1951	45.061542	herb	-0.343582186682385
11030	1958	45.061542	herb	-0.221848749616356
11030	1979	45.061542	herb	0.600972895686748
11030	1994	45.061542	herb	0.819774182176816
11030	1997	45.061542	herb	1.14813587677484
11030	2003	45.061542	shrub	1.8983850704443
11030	2016	45.061542	herb	-2
11030	2018	45.061542	herb	-0.411168274405793
11030	2025	45.061542	herb	-0.222573177610689
11030	2043	45.061542	shrub	0.834830927700039
11030	2135	45.061542	herb	3.01740900853621
11030	2154	45.061542	herb	-0.28759581568122
11030	2156	45.061542	herb	-1.41079532935762
11030	2159	45.061542	herb	-0.943518220345825
11030	2193	45.061542	herb	0.702430536445525
11030	2194	45.061542	herb	1.24071560860895
11030	2202	45.061542	herb	0.70372115992702
11030	2247	45.061542	herb	-0.229147988357856
11030	2252	45.061542	herb	-0.720105019988362
11030	2280	45.061542	herb	0.824776462475546
11030	2280	45.061542	herb	0.824776462475546
11030	2283	45.061542	herb	-0.267606240177031
11030	2289	45.061542	herb	0.475816413031318
11030	2292	45.061542	herb	0.838187704473605
11030	2293	45.061542	herb	0.428400960894469
11030	2297	45.061542	herb	0.236914963627506
11030	2312	45.061542	herb	0.604675941365789
11030	2326	45.061542	herb	0.431685344686012
11030	2510	45.061542	herb	-1.28819277095881
11030	2516	45.061542	herb	-0.168023637307648
11030	2516	45.061542	herb	-0.168023637307648
11030	2519	45.061542	herb	-0.366026844210326
11030	2520	45.061542	herb	-0.356547323513813
11030	2539	45.061542	herb	0.751817787736879
11030	2545	45.061542	herb	-0.489454989793388
11030	2549	45.061542	herb	-0.29002911757207
11030	2552	45.061542	herb	0.150674586308371
11030	2553	45.061542	herb	0.306353532862585
11030	2555	45.061542	herb	0.619971106312255
11030	2584	45.061542	herb	0.451150488351309
11030	2584	45.061542	herb	0.451150488351309
11030	2638	45.061542	herb	-0.785450194688306
11030	2675	45.061542	herb	-0.823908740944319
11030	2676	45.061542	herb	-0.962573502059376
11030	2686	45.061542	herb	-0.704249692069437
11030	2688	45.061542	herb	-0.575935474582512
11030	2722	45.061542	herb	-0.310247303860843
11030	2723	45.061542	herb	-0.278464167765239
11030	2785	45.061542	herb	0.188017337356816
11030	2787	45.061542	herb	-1.05060999335509
11030	2789	45.061542	herb	-1.50501102631683
11030	2790	45.061542	herb	-0.612017280078535
11030	2791	45.061542	herb	-0.501689446210399
11030	2793	45.061542	herb	-0.883475271300526
11030	2798	45.061542	herb	-1.01099538430146
11030	2803	45.061542	herb	-0.248624653471798
11030	2939	45.061542	herb	1.08394433991913
11030	2940	45.061542	herb	1.02498383535957
11030	2941	45.061542	herb	1.19681154266268
11030	2948	45.061542	shrub	1.08095929442658
11030	2955	45.061542	shrub	2.12905151295267
11030	3081	45.061542	herb	-1.19027198678409
11030	3162	45.061542	shrub	0.812913356642856
11030	3273	45.061542	herb	1.51104068081366
11030	3347	45.061542	herb	0.170261715394957
11030	3364	45.061542	herb	0.195899652409234
11030	3366	45.061542	herb	-0.421360790031928
11030	3376	45.061542	herb	0.4379288405641
11030	3388	45.061542	herb	-0.956637721978871
11030	3389	45.061542	shrub	-0.860908392476177
11030	3390	45.061542	herb	-1.50514997831991
11030	3400	45.061542	herb	-0.933441146511218
11030	3447	45.061542	herb	-0.812949078833087
11030	3538	45.061542	herb	1.58733673450726
11030	3539	45.061542	herb	1.96980405729903
11030	3543	45.061542	herb	-1.06148027482351
11030	3554	45.061542	herb	-1
11030	3574	45.061542	herb	0.518645524330312
11030	3609	45.061542	herb	0.794250967315666
11030	3634	45.061542	herb	1.48610002722557
11030	3649	45.061542	herb	1.9693926126688
11030	3650	45.061542	herb	-0.130768280269024
11030	3651	45.061542	herb	0.798236176367936
11030	3655	45.061542	herb	-0.0716041477432862
11030	3683	45.061542	herb	0.919810020170196
11030	3686	45.061542	herb	0.455872236052646
11030	4039	45.061542	herb	1.27555147488462
11030	4040	45.061542	herb	-0.173709184122921
11030	4055	45.061542	herb	-0.10790539730952
11030	4080	45.061542	herb	0.331427296520743
11030	4086	45.061542	herb	0.567731962548069
11030	4088	45.061542	herb	0.131939295210425
11030	4097	45.061542	herb	0.69727294443456
11030	4098	45.061542	herb	1.33494607452985
11030	4131	45.061542	herb	0.475307913956194
11030	4289	45.061542	herb	0.626340367375042
11030	4305	45.061542	herb	0.277043537501167
11030	4311	45.061542	herb	0.447979311716165
11030	4325	45.061542	herb	-0.0153976479529063
11030	4384	45.061542	herb	0.94115610001557
11030	4386	45.061542	herb	1.32207127332652
11030	4389	45.061542	herb	1.57962356390511
11030	4571	45.061542	herb	-0.347293170612243
11030	4581	45.061542	herb	-0.0291187218040855
11030	4664	45.061542	herb	-0.381951903287907
11030	4666	45.061542	herb	-0.0344847289374305
11030	4667	45.061542	herb	-0.227586602263987
11030	4708	45.061542	herb	-0.490125714995281
11030	4736	45.061542	herb	0.0184230828267846
11030	4823	45.061542	herb	-0.455931955649724
11030	4967	45.061542	herb	-0.877337492486737
11030	5003	45.061542	shrub	1.04941739783434
11030	5021	45.061542	shrub	1.40941797448964
11030	5046	45.061542	herb	-0.288825699633238
11030	5060	45.061542	herb	-0.262171494104215
11030	5080	45.061542	tree	-0.369746488015048
11030	5083	45.061542	tree	-0.619627285050006
11030	5100	45.061542	herb	0.290079152102201
11030	5104	45.061542	herb	0.680914398301396
11030	5119	45.061542	herb	0.655153447497209
11030	5140	45.061542	herb	0.294050294802074
11030	5157	45.061542	herb	0.424573112679304
11030	5162	45.061542	herb	1.04883008652835
11030	5163	45.061542	herb	0.984077033902831
11030	5202	45.061542	herb	1.32847474496659
11030	5213	45.061542	herb	-1.75448733218585
11030	5380	45.061542	herb	-0.229147988357856
11030	5501	45.061542	herb	0.406487176241646
11030	5511	45.061542	herb	-1
11030	5536	45.061542	herb	1.21945644546451
11030	5588	45.061542	herb	-0.266160999302851
11030	5753	45.061542	herb	0.452553063228925
11030	5754	45.061542	herb	0.455149521179828
11030	5757	45.061542	herb	0.399726577612756
11030	5810	45.061542	herb	0.541860913610675
11030	5811	45.061542	herb	0.12419360844209
11030	5812	45.061542	herb	0.514436654688477
11030	5815	45.061542	herb	0.33334964803064
11030	5873	45.061542	herb	0.513008195671915
11030	5874	45.061542	herb	-0.417936637088291
11030	5875	45.061542	herb	-0.496209316942819
11030	5896	45.061542	herb	0.318480725174517
11030	5897	45.061542	herb	0.719110215723212
11030	5901	45.061542	herb	0.933943614020749
11030	5905	45.061542	herb	0.69185474970314
11030	5906	45.061542	herb	0.971693238949861
11030	5907	45.061542	herb	0.56054993308408
11030	5911	45.061542	herb	0.323423995872289
11030	5912	45.061542	herb	0.482891440744995
11030	5915	45.061542	herb	0.387419460586358
11030	5918	45.061542	herb	0.447158031342219
11030	5920	45.061542	herb	0.597530649275731
11030	5926	45.061542	herb	0.676114148673885
11030	5927	45.061542	herb	0.81209595837414
11030	5928	45.061542	herb	1.0068937079479
11030	5931	45.061542	herb	1.0312603142675
11030	5934	45.061542	herb	0.43432933733773
11030	5935	45.061542	herb	0.828047328588756
11030	5936	45.061542	herb	0.493472759596141
11030	5951	45.061542	tree	0.332582763105308
11030	6021	45.061542	herb	1.19332638704462
11030	6058	45.061542	shrub	-1.10513034325475
11030	6070	45.061542	herb	0.766431438087848
11030	6073	45.061542	herb	1.08772227782417
11030	6256	45.061542	herb	1.52296559549199
11030	6257	45.061542	herb	1.4116239142227
11030	6261	45.061542	herb	0.158814646724227
11030	6269	45.061542	herb	-0.413412695328245
11030	6274	45.061542	herb	0.5666338820658
11030	6282	45.061542	herb	0.753678792274073
11030	6284	45.061542	herb	-0.236572006437063
11030	6285	45.061542	herb	0.600972895686748
11030	6288	45.061542	herb	0.481991742562964
11030	6293	45.061542	herb	0.139721704815204
11030	6344	45.061542	herb	-0.729321163855294
11030	6386	45.061542	shrub	1.14243639742467
11030	6566	45.061542	herb	-0.305394801066431
11030	6573	45.061542	herb	-1.13966199342901
11030	6579	45.061542	herb	-1.14569395819892
11030	6605	45.061542	herb	-0.897909474488163
11030	6947	45.061542	herb	1.54468802230268
11030	6950	45.061542	herb	0.727676783471193
11030	6952	45.061542	herb	0.647800109761917
11030	6956	45.061542	herb	0.792741785834749
11030	7084	45.061542	herb	-1.52287874528034
11030	7097	45.061542	herb	-0.693503489528914
11030	7104	45.061542	herb	-1.18486518336319
11030	7116	45.061542	shrub	-1.53263858256949
11030	7179	45.061542	herb	-0.0302029658046561
11030	7410	45.061542	herb	1.43376050275841
11030	7411	45.061542	herb	1.56976003758635
11030	7422	45.061542	herb	-0.518736572854437
11030	7423	45.061542	herb	-0.00643151721027255
11030	7477	45.061542	herb	-1.69897000433602
11030	7480	45.061542	herb	-0.756548534355401
11030	7489	45.061542	herb	-0.498940737782249
11030	7492	45.061542	herb	-0.503762454833265
11030	7494	45.061542	herb	-1.61708286491247
11030	7496	45.061542	herb	-1.06803388527183
11030	7502	45.061542	herb	-0.847711655616944
11030	7503	45.061542	herb	-1.52287874528034
11030	7506	45.061542	herb	-1.21041928783557
11030	7510	45.061542	herb	-0.939302159646388
11030	7512	45.061542	herb	-0.663540266151471
11030	7605	45.061542	herb	1.01241537476243
11030	7653	45.061542	shrub	0.833983327649973
11030	7660	45.061542	herb	0.598341467271217
11030	7661	45.061542	herb	-1
11030	7675	45.061542	herb	-0.58838029403677
11030	7677	45.061542	herb	-0.774690718274137
11030	7680	45.061542	herb	0.414973347970818
11030	7692	45.061542	herb	-0.934607038438008
11030	7698	45.061542	herb	0.779596491257825
11030	7699	45.061542	herb	-0.96403689425452
11030	7701	45.061542	herb	-0.630784142589857
11030	7710	45.061542	herb	-0.97469413473523
11030	7713	45.061542	herb	-0.677780705266081
11030	7715	45.061542	herb	-0.224834631496499
11030	7715	45.061542	herb	-0.224834631496499
11030	7740	45.061542	herb	0.444981112087945
11030	7750	45.061542	herb	2.0760008878455
11030	7753	45.061542	herb	0.575668825284436
11030	7753	45.061542	herb	0.575668825284436
11030	7755	45.061542	herb	0.596102047718113
11030	7759	45.061542	herb	0.532945375615925
11030	7765	45.061542	herb	-0.0915149811213503
11030	7766	45.061542	herb	-0.0383416513622847
11030	7781	45.061542	herb	-0.158640529545145
11030	7788	45.061542	herb	-0.208309350979882
11030	7789	45.061542	herb	1.81020898747085
11030	7800	45.061542	herb	-0.236572006437063
11030	7813	45.061542	herb	-0.416801226031377
11030	7815	45.061542	herb	0.127428777851599
11030	7820	45.061542	herb	-0.470369912684846
11030	7822	45.061542	herb	-0.243237272681102
11030	7825	45.061542	herb	0.0681487409732938
11030	7829	45.061542	herb	-0.200659450546418
11030	7854	45.061542	herb	0.0752731600919393
11030	7856	45.061542	herb	-0.100726812682396
11030	7864	45.061542	herb	-0.35261702988538
11030	7866	45.061542	herb	0.102947968005374
11030	7868	45.061542	herb	-0.18309616062434
11030	7875	45.061542	herb	0.146386519062811
11030	7877	45.061542	herb	0.0124153747624329
11030	7878	45.061542	herb	0.243781916093795
11030	7884	45.061542	herb	-0.0856064161607287
11030	7887	45.061542	herb	-0.13386040525535
11030	7890	45.061542	herb	-0.242098221619825
11030	7892	45.061542	herb	-0.0861861476162833
11030	7895	45.061542	herb	-0.128427064454121
11030	7899	45.061542	herb	0.0390173219974119
11030	7900	45.061542	herb	-0.0286608212676504
11030	7900	45.061542	herb	-0.0286608212676504
11030	7902	45.061542	herb	-0.0245681914907371
11030	7907	45.061542	herb	-0.450996737974212
11030	7926	45.061542	herb	0.255393125707304
11030	7935	45.061542	herb	0.443341231667879
11030	7939	45.061542	herb	0.184975190698261
11030	7940	45.061542	herb	0.166331372414877
11030	7968	45.061542	herb	-0.446723953862901
11030	7971	45.061542	herb	0.464536739991939
11030	7976	45.061542	herb	-0.248239896430549
11030	7982	45.061542	herb	0.211654400553182
11030	7999	45.061542	herb	0.105907396710296
11030	8004	45.061542	herb	0.0515383905153275
11030	8014	45.061542	herb	-0.113885450235969
11030	8018	45.061542	herb	-0.0861861476162833
11030	8029	45.061542	herb	-0.115078763629027
11030	8040	45.061542	herb	-0.0982693082707813
11030	8042	45.061542	herb	0.204119982655925
11030	8044	45.061542	herb	0.0344279050254031
11030	8045	45.061542	herb	0.368007805221175
11030	8046	45.061542	herb	-0.1073489661227
11030	8050	45.061542	herb	-0.163992540874469
11030	8051	45.061542	herb	-0.175584949790042
11030	8060	45.061542	herb	0.521138083704036
11030	8061	45.061542	herb	0.061829307294699
11030	8075	45.061542	herb	-0.0525662781129492
11030	8079	45.061542	herb	0.190051417759206
11030	8081	45.061542	herb	0.0724949847994241
11030	8089	45.061542	herb	-0.373659632624958
11030	8094	45.061542	herb	0.359930296112102
11030	8096	45.061542	herb	0.0791209835074503
11030	8127	45.061542	herb	0.352568386179309
11030	8134	45.061542	herb	-0.256098449514821
11030	8146	45.061542	herb	0.187097500583477
11030	8175	45.061542	herb	-0.316052869248488
11030	8178	45.061542	herb	0.282999530544906
11030	8182	45.061542	herb	0.151982395457474
11030	8184	45.061542	herb	-0.170861963336981
11030	8186	45.061542	herb	0.175874057509817
11030	8200	45.061542	herb	0.609220776636167
11030	8203	45.061542	herb	0.133538908370218
11030	8218	45.061542	herb	0.152220442332136
11030	8250	45.061542	herb	-0.218603694803209
11030	8262	45.061542	tree	1.64413538352355
11030	8294	45.061542	herb	1.02940812996404
11030	8299	45.061542	herb	1.8161919379059
11030	8426	45.061542	tree	3.88043810814596
11030	8495	45.061542	herb	-0.400298649435376
11030	8496	45.061542	tree	1.35997243102961
11030	8502	45.061542	herb	0.515873843711679
11030	8505	45.061542	herb	-0.665546248849069
11030	8539	45.061542	herb	1.23886120887081
11030	8664	45.061542	tree	2.24339464414334
11030	8710	45.061542	herb	0.999062838871381
11030	8719	45.061542	herb	0.721810615212547
11030	8722	45.061542	herb	0.362010979229993
11030	8733	45.061542	herb	0.201306067714206
11030	8733	45.061542	herb	0.201306067714206
11030	8740	45.061542	herb	0.379486813717274
11030	8741	45.061542	herb	0.30973659910929
11030	8749	45.061542	herb	0.864762448192098
11030	8752	45.061542	herb	0.405004665050369
11030	8756	45.061542	herb	0.292994040067438
11030	8764	45.061542	herb	-1.8953422089912
11030	8767	45.061542	herb	-1.78959229350503
11030	8829	45.061542	herb	-2.30102999566398
11030	8832	45.061542	herb	-2.69897000433602
11030	8833	45.061542	herb	-1.30102999566398
11030	8839	45.061542	herb	0.732393759822969
11030	8878	45.061542	herb	-0.552454378732989
11030	8880	45.061542	herb	0.652938982980967
11030	8885	45.061542	herb	-1.22572640467956
11030	8886	45.061542	herb	-0.76016392935277
11030	8893	45.061542	herb	-0.850196061772978
11030	8895	45.061542	herb	-1.24241419865342
11030	8903	45.061542	herb	-1.31276839893523
11030	8906	45.061542	herb	-1.43533393574791
11030	8913	45.061542	herb	-0.0851281824599496
11030	8925	45.061542	herb	0.327256735425533
11030	8961	45.061542	herb	1.29545713807256
11030	9029	45.061542	herb	-1.16199093753606
11030	9034	45.061542	herb	0.831773822338018
11030	9042	45.061542	herb	0.502290527914773
11030	9048	45.061542	herb	0.374809454457412
11030	9283	45.061542	herb	-0.13496179662475
11030	9286	45.061542	herb	1.31804715301593
11030	9288	45.061542	herb	0.248953615495708
11030	9290	45.061542	herb	-0.642065152999546
11030	9299	45.061542	herb	-0.46470587995723
11030	9302	45.061542	herb	1.29897381822359
11030	9305	45.061542	herb	0.189864510358594
11030	9308	45.061542	herb	-0.215303557457757
11030	9312	45.061542	herb	-0.21124247742997
11030	9313	45.061542	herb	-0.548597386402507
11030	9314	45.061542	herb	-0.944146600380648
11030	9318	45.061542	herb	-0.414539270491499
11030	9319	45.061542	herb	-0.389530769749957
11030	9463	45.061542	herb	-0.241466577762714
11030	9522	45.061542	herb	1.13472339456546
11030	9561	45.061542	herb	-1.2518119729938
11030	9590	45.061542	herb	-2.09691001300806
11030	9591	45.061542	herb	2.57657168406529
11030	9596	45.061542	herb	0.564271440308892
11030	9600	45.061542	herb	0.102890857809761
11030	9654	45.061542	herb	-0.117404318711042
11030	9658	45.061542	herb	0.370703225284545
11030	9660	45.061542	herb	0.59659709562646
11030	9661	45.061542	herb	0.176277314381669
11030	9669	45.061542	herb	0.961397361479109
11030	9669	45.061542	herb	0.961397361479109
11030	9685	45.061542	herb	0.413634997198556
11030	9686	45.061542	herb	0.20375791970715
11030	9695	45.061542	herb	0.475380593143361
11030	9697	45.061542	herb	0.436904396976667
11030	9749	45.061542	shrub	0.0433622780211295
11030	9765	45.061542	shrub	0.0298344794122087
11030	9787	45.061542	herb	1.90496711261409
11030	9803	45.061542	herb	-1.09691001300806
11030	9809	45.061542	herb	0.311674409676095
11030	9910	45.061542	herb	0.541267138664084
11030	9966	45.061542	herb	0.99644599766023
11030	9976	45.061542	shrub	0.416141031168329
11030	9977	45.061542	shrub	1.27531135454181
11030	10124	45.061542	herb	-0.25212229418021
11030	10140	45.061542	herb	-0.443228674121518
11030	10144	45.061542	herb	-0.564899198187248
11030	10150	45.061542	herb	-0.423978728703404
11030	10222	45.061542	herb	0.365300748637987
11030	10453	45.061542	herb	0.0160462864824325
11030	10469	45.061542	herb	0.803570898187554
11030	10489	45.061542	herb	-0.292429823902064
11030	10560	45.061542	shrub	1.23539316330781
11030	10579	45.061542	herb	-0.364034641109551
11030	10611	45.061542	herb	0.928395852256714
11030	10691	45.061542	herb	0.423652008801744
11030	10708	45.061542	herb	0.380392160057027
11030	10722	45.061542	herb	0.358886204405869
11030	10731	45.061542	herb	0.355834495884936
11030	10734	45.061542	herb	0.11275387378938
11030	10737	45.061542	herb	1.72370690726157
11030	10742	45.061542	herb	1.13230086441827
11030	10745	45.061542	herb	0.816241299991783
11030	11116	45.061542	shrub	2.4748058187834
11030	11118	45.061542	shrub	1.87231563715847
11030	11201	45.061542	herb	1.00646604224923
11030	11213	45.061542	herb	0.441930674550171
11030	11242	45.061542	herb	0.233968627655087
11030	11306	45.061542	herb	-0.31887929606793
11030	11307	45.061542	herb	-0.619788758288394
11030	11359	45.061542	shrub	1.9293167267535
11030	11359	45.061542	shrub	1.9293167267535
11030	11494	45.061542	herb	-2
11030	11587	45.061542	herb	0.103461622094705
11030	11590	45.061542	herb	-0.646660904688695
11030	11595	45.061542	herb	-0.271849206756434
11030	11602	45.061542	herb	-0.151502981909633
11030	11607	45.061542	herb	-0.2224524764699
11030	11611	45.061542	herb	-0.853871964321762
11030	11619	45.061542	herb	-0.469515562888973
11030	11620	45.061542	herb	1.4401216031878
11030	11644	45.061542	herb	0.486131258131746
11030	11918	45.061542	herb	0.155336037465062
11030	11919	45.061542	herb	0.604388073038561
11030	11920	45.061542	herb	-0.482804102050026
11030	11925	45.061542	herb	0.941511432634403
11030	11931	45.061542	herb	-0.698970004336019
11030	11932	45.061542	herb	-0.607888948104648
11030	12125	45.061542	herb	2.38179172766351
11030	12127	45.061542	herb	2.13752026369639
11030	12231	45.061542	tree	0.870509246958777
11030	12250	45.061542	herb	-0.481486060122112
11030	12260	45.061542	herb	-0.232102383981909
11030	12261	45.061542	herb	-0.444301105281099
11030	12262	45.061542	herb	-0.326979092871104
11030	12262	45.061542	herb	-0.326979092871104
11030	12265	45.061542	herb	0.572464986592188
11030	12271	45.061542	herb	0.758533422237286
11030	12277	45.061542	herb	-1.04575749056068
11030	12282	45.061542	herb	-0.0861861476162833
11030	12383	45.061542	herb	1.19263713556404
11030	12384	45.061542	herb	0.748355043157835
11030	12385	45.061542	herb	0.988261604165305
11030	12536	45.061542	herb	0.662757831681574
11030	12552	45.061542	herb	0.197280558125619
11030	12632	45.061542	herb	-0.605839989800939
11030	12656	45.061542	herb	-0.742321425130815
11030	12756	45.061542	herb	-0.701650800966137
11030	12772	45.061542	herb	1.37363216263023
11030	12777	45.061542	herb	1.45607880269975
11030	12822	45.061542	herb	-0.284703795466554
11030	12823	45.061542	herb	0.157389568683746
11030	12844	45.061542	herb	-0.619788758288394
11030	12857	45.061542	herb	-1.21289390696343
11030	12874	45.061542	herb	-0.946281156298781
11030	12876	45.061542	herb	-0.823908740944319
11030	12887	45.061542	herb	-1.2518119729938
11030	12890	45.061542	herb	-0.769551078621726
11030	12917	45.061542	herb	-0.946067899236365
11030	12926	45.061542	herb	-1.56863623584101
11030	12927	45.061542	herb	-0.744727494896694
11030	12970	45.061542	herb	-1.22184874961636
11030	12974	45.061542	herb	-1.48644947965366
11030	12979	45.061542	herb	-0.486782399932061
11030	13199	45.061542	shrub	0.912396443641845
11030	13201	45.061542	shrub	0.847880997445375
11030	13225	45.061542	herb	-0.0368250230207016
11030	13226	45.061542	herb	-0.613081211351676
11030	13406	45.061542	herb	0.140861431271333
11030	13420	45.061542	shrub	1.65449740962946
11030	13421	45.061542	shrub	1.82790750010246
11030	13456	45.061542	shrub	-0.142131601298117
11030	13463	45.061542	herb	0.9320930828571
11030	13468	45.061542	herb	1.22346316213033
11030	13472	45.061542	herb	0.955462897829119
11030	13476	45.061542	herb	0.00127386995875462
11030	13476	45.061542	herb	0.00127386995875462
11030	13581	45.061542	herb	0.370142847051102
11030	13955	45.061542	herb	0.746767082057198
11030	13959	45.061542	herb	-0.28815763528613
11030	13981	45.061542	herb	0.675179330784284
11030	14057	45.061542	shrub	-1
11030	14097	45.061542	herb	-0.437707135543525
11030	14100	45.061542	herb	0.0239381444994813
11030	14102	45.061542	herb	0.145817714491828
11030	14106	45.061542	herb	-0.704616551972952
11030	14109	45.061542	herb	0.0442456889567963
11030	14111	45.061542	herb	0.0128372247051722
11030	14127	45.061542	herb	1.608076530882
11030	14128	45.061542	herb	-0.364516253185088
11030	14293	45.061542	herb	-0.693574972449313
11030	14295	45.061542	herb	-1.0563406351711
11030	14304	45.061542	herb	-0.243701976930674
11030	14324	45.061542	herb	-0.201349354554731
11030	14343	45.061542	herb	-0.178879676223176
11030	14414	45.061542	herb	1.25273863754901
11030	14723	45.061542	herb	-0.71669877129645
11030	14730	45.061542	herb	-0.612610173661271
11030	14733	45.061542	herb	-0.528708288941061
11030	14746	45.061542	herb	0.430702006676374
11030	14747	45.061542	herb	0.594337293109381
11030	14748	45.061542	herb	0.711089840140532
11030	14749	45.061542	herb	0.14921911265538
11030	14857	45.061542	herb	-0.434742656579786
11030	14858	45.061542	herb	-0.466397389327889
11030	14930	45.061542	herb	-0.238072161579471
11030	14934	45.061542	herb	-0.568636235841013
11030	14959	45.061542	herb	0.372470122841869
11030	14982	45.061542	shrub	-0.691435586438761
11030	14993	45.061542	herb	-0.823908740944319
11030	14994	45.061542	herb	-0.657577319177794
11030	15006	45.061542	herb	-1.30980391997149
11030	15007	45.061542	herb	0.654633706670233
11030	15126	45.061542	herb	-1.55284196865778
11030	15137	45.061542	herb	-1.54898154784454
11030	15143	45.061542	herb	-1.76955107862173
[truncated: 517,813 more rows]
